# Supplementary material for: {μ-N,N′-Bis[1-(2-pyridyl)ethylidene]benzene-1,2-diamine}di-μ-chlorido-bis[diaquanickel(II)] dichloride ethanol disolvate
Source: Acta Crystallogr Sect E Struct Rep Online. 2008 Dec 20;65(Pt 1):m100–1. doi: 10.1107/S1600536808041299 (PMC2968006; doi:10.1107/S1600536808041299)
Supplement: Supplementary file 1 [file e-65-0m100-sup1.cif]

##############################################################################
###                                                                        ###
###        Electronic paper (Acta Crystallographica Section E)             ###
###                                                                        ###
##############################################################################
#                                                                            #
# This CIF contains the data in a paper accepted for publication in Acta     #
# Crystallographica Section E. It conforms to the requirements of Notes      #
# for Authors for Section E, and has been peer reviewed under the auspices   #
# of the IUCr Commission on Journals.                                        #
#                                                                            #
# Full details of the Crystallographic Information File format               #
# are given in the paper "The Crystallographic Information File (CIF):       #
# a New Standard Archive File for Crystallography" by S. R. Hall, F. H.      #
# Allen and I. D. Brown [Acta Cryst. (1991), A47, 655-685].                  #
#                                                                            #
# The current version of the core CIF dictionary is obtainable from          #
# ftp://ftp.iucr.org/pub/cif_core.dic. The current version number is 2.4.    #
#                                                                            #
# Software is freely available for graphical display of the structure(s) in  #
# this CIF.  For information consult the CIF home page http://www.iucr.org/  #
# cif/home.html                                                              #
#                                                                            #
# This file may be used for bona fide research purposes within the           #
# scientific community so long as proper attribution is given to the journal # 
# article from which it was obtained.                                        #
#                                                                            #
##############################################################################
                                             
data_I
_audit_creation_method     SHELXL
_chemical_name_systematic
;
{\m-<i>N</i>,<i>N</i>'-Bis[1-(2-pyridyl)ethylidene]benzene-1,2-diamine}di-
\m-chlorido-bis[diaquanickel(II)] dichloride ethanol disolvate
;
_chemical_name_common     ?
_chemical_formula_moiety     'C20 H26 Cl2 N4 Ni2 O4 2+, 2(Cl -), 2(C2 H6 O)'
_chemical_formula_sum     'C24 H38 Cl4 N4 Ni2 O6'
_chemical_formula_iupac     '[Ni2 Cl2 (C20 H18 N4) (H2 O)4] Cl2, 2C2 H6 O'
_chemical_formula_weight     737.80
_chemical_melting_point     ?
_symmetry_cell_setting     orthorhombic
_symmetry_space_group_name_H-M     'P 21 21 21'
_symmetry_space_group_name_Hall     'P 2ac 2ab'
loop_
    _symmetry_equiv_pos_as_xyz
    'x, y, z'
    '-x+1/2, -y, z+1/2'
    'x+1/2, -y+1/2, -z'
    '-x, y+1/2, -z+1/2'
_cell_length_a     13.078(2)
_cell_length_b     13.575(2)
_cell_length_c     17.873(4)
_cell_angle_alpha     90.00
_cell_angle_beta     90.00
_cell_angle_gamma     90.00
_cell_volume     3173.06(10)
_cell_formula_units_Z     4
_cell_measurement_reflns_used     5114
_cell_measurement_theta_min     1.00
_cell_measurement_theta_max     30.03
_cell_measurement_temperature     173(2)
_exptl_crystal_description     prism
_exptl_crystal_colour     green
_exptl_crystal_size_max     0.14
_exptl_crystal_size_mid     0.12
_exptl_crystal_size_min     0.10
_exptl_crystal_density_diffrn     1.544
_exptl_crystal_density_meas     ?
_exptl_crystal_density_method     'not measured'
_exptl_crystal_F_000     1528
_exptl_absorpt_coefficient_mu     1.566
_exptl_absorpt_correction_type     none
_exptl_absorpt_correction_T_min     ?
_exptl_absorpt_correction_T_max     ?
_exptl_special_details
;
;
_diffrn_ambient_temperature     173(2)
_diffrn_radiation_type     MoK\a
_diffrn_radiation_wavelength     0.71073
_diffrn_radiation_source     'fine-focus sealed tube'
_diffrn_radiation_monochromator     graphite
_diffrn_measurement_device     KappaCCD
_diffrn_measurement_method     '\p and \w scans'
_diffrn_detector_area_resol_mean     ?
_diffrn_reflns_number     13155
_diffrn_reflns_av_R_equivalents     0.0000
_diffrn_reflns_av_sigmaI/netI     0.0647
_diffrn_reflns_theta_min     3.21
_diffrn_reflns_theta_max     30.02
_diffrn_reflns_theta_full     30.02
_diffrn_measured_fraction_theta_max     0.998
_diffrn_measured_fraction_theta_full     0.998
_diffrn_reflns_limit_h_min     -18
_diffrn_reflns_limit_h_max     18
_diffrn_reflns_limit_k_min     -19
_diffrn_reflns_limit_k_max     19
_diffrn_reflns_limit_l_min     -25
_diffrn_reflns_limit_l_max     25
_diffrn_standards_number     0
_diffrn_standards_interval_count     0
_diffrn_standards_interval_time     0
_diffrn_standards_decay_%     0
_refine_special_details
;
Refinement on <i>F</i>^2^ for ALL reflections except for 0 with very negative
<i>F</i>^2^ or flagged by the user for potential systematic errors. Weighted
<i>R</i>-factors <i>wR</i> and all goodnesses of fit <i>S</i> are based on
<i>F</i>^2^, conventional <i>R</i>-factors <i>R</i> are based on <i>F</i>,
with <i>F</i> set to zero for negative <i>F</i>^2^. The observed criterion of
<i>F</i>^2^ > \s(<i>F</i>^2^) is used only for calculating _R_factor_obs
<i>etc</i>. and is not relevant to the choice of reflections for refinement.
<i>R</i>-factors based on <i>F</i>^2^ are statistically about twice as large
as those based on <i>F</i>, and <i>R</i>- factors based on ALL data will be
even larger.
;
_reflns_number_total     8765
_reflns_number_observed     6892
_reflns_observed_criterion     I>2\s(I)
_refine_ls_structure_factor_coef     Fsqd
_refine_ls_matrix_type     full
_refine_ls_R_factor_all     0.0658
_refine_ls_R_factor_gt     0.0416
_refine_ls_wR_factor_gt     0.0874
_refine_ls_wR_factor_ref     0.0964
_refine_ls_goodness_of_fit_ref     1.037
_refine_ls_restrained_S_all     1.039
_refine_ls_number_reflns     8765
_refine_ls_number_parameters     385
_refine_ls_number_restraints     8
_refine_ls_hydrogen_treatment     mixed
_refine_ls_weighting_scheme     calc
_refine_ls_weighting_details
         'calc w=1/[\s^2^(Fo^2^)+(0.0393P)^2^+1.0903P] where P=(Fo^2^+2Fc^2^)/3'
_atom_sites_solution_hydrogens     geom
_atom_sites_solution_primary     direct
_atom_sites_solution_secondary     difmap
_refine_ls_shift/su_max     0.006
_refine_ls_shift/su_mean     0.001
_refine_diff_density_max     0.613
_refine_diff_density_min     -0.625
_refine_ls_extinction_method     none
_refine_ls_extinction_coef     ?
_refine_ls_abs_structure_details     'Flack (1983), 3623 Friedel pairs'
_refine_ls_abs_structure_Flack     0.005(12)
loop_
    _atom_type_symbol
    _atom_type_description
    _atom_type_scat_dispersion_real
    _atom_type_scat_dispersion_imag
    _atom_type_scat_source
    'C' 'C' 0.0033 0.0016
                         'International Tables Vol C Tables 4.2.6.8 and 6.1.1.4'
    'H' 'H' 0.0000 0.0000
                         'International Tables Vol C Tables 4.2.6.8 and 6.1.1.4'
    'N' 'N' 0.0061 0.0033
                         'International Tables Vol C Tables 4.2.6.8 and 6.1.1.4'
    'Cl' 'Cl' 0.1484 0.1585
                         'International Tables Vol C Tables 4.2.6.8 and 6.1.1.4'
    'Ni' 'Ni' 0.3393 1.1124
                         'International Tables Vol C Tables 4.2.6.8 and 6.1.1.4'
    'O' 'O' 0.0106 0.0060
                         'International Tables Vol C Tables 4.2.6.8 and 6.1.1.4'
_computing_data_collection     'COLLECT (Nonius, 1998)'
_computing_cell_refinement     'DENZO (Nonius, 1998)'
_computing_data_reduction     'DENZO (Nonius, 1998)'
_computing_structure_solution     'SHELXS97 (Sheldrick, 2008)'
_computing_structure_refinement     'SHELXL97 (Sheldrick, 2008)'
_computing_molecular_graphics     'PLATON (Spek, 2003)'
_computing_publication_material     'SHELXL97 (Sheldrick, 2008)'
loop_
    _atom_site_type_symbol
    _atom_site_label
    _atom_site_fract_x
    _atom_site_fract_y
    _atom_site_fract_z
    _atom_site_U_iso_or_equiv
    _atom_site_adp_type
    _atom_site_calc_flag
    _atom_site_refinement_flags
    _atom_site_occupancy
    _atom_site_disorder_assembly
    _atom_site_disorder_group
    Ni Ni1 0.35695(3) 0.50399(3) 0.39085(2) 0.01943(9) Uani d . 1 . .
    Ni Ni2 0.61577(3) 0.50829(3) 0.40432(2) 0.01891(9) Uani d . 1 . .
    Cl Cl1 0.48398(6) 0.39219(5) 0.44251(5) 0.02207(16) Uani d . 1 . .
    Cl Cl2 0.48535(6) 0.62991(5) 0.39662(5) 0.02335(17) Uani d . 1 . .
    Cl Cl3 0.28973(9) 0.25896(7) -0.01232(6) 0.0461(3) Uani d . 1 . .
    Cl Cl4 0.08115(8) 0.53903(7) 0.24677(6) 0.0400(2) Uani d . 1 . .
    O O1 0.30614(18) 0.53214(16) 0.49855(13) 0.0255(5) Uani d D 1 . .
    H HW1A 0.351(3) 0.519(3) 0.5344(18) 0.050 Uiso d D 1 . .
    H HW1B 0.279(3) 0.5959(17) 0.497(2) 0.050 Uiso d D 1 . .
    O O2 0.25390(18) 0.60814(18) 0.35001(14) 0.0256(6) Uani d D 1 . .
    H HW2A 0.228(3) 0.645(3) 0.3889(18) 0.050 Uiso d D 1 . .
    H HW2B 0.200(2) 0.587(3) 0.319(2) 0.050 Uiso d D 1 . .
    O O3 0.64419(18) 0.53720(16) 0.51712(13) 0.0245(5) Uani d D 1 . .
    H HW3A 0.588(2) 0.535(3) 0.549(2) 0.050 Uiso d D 1 . .
    H HW3B 0.660(3) 0.6031(15) 0.517(2) 0.050 Uiso d D 1 . .
    O O4 0.72880(18) 0.61205(17) 0.37763(14) 0.0253(5) Uani d D 1 . .
    H HW4A 0.7962(17) 0.594(3) 0.370(2) 0.050 Uiso d D 1 . .
    H HW4B 0.743(3) 0.651(3) 0.4184(17) 0.050 Uiso d D 1 . .
    O O5 0.03498(19) 0.43711(17) 0.09927(15) 0.0345(6) Uani d . 1 . .
    H H1A 0.0755 0.4509 0.0644 0.050 Uiso calc . 1 . .
    O O6 0.0747(2) 0.0506(3) 0.1231(2) 0.0660(10) Uani d . 1 . .
    H H2A 0.1320 0.0246 0.1155 0.050 Uiso calc . 1 . .
    N N1 0.2552(2) 0.3885(2) 0.37723(17) 0.0229(6) Uani d . 1 . .
    N N2 0.38534(19) 0.46316(17) 0.28105(15) 0.0190(5) Uani d . 1 . .
    N N3 0.60457(19) 0.46709(18) 0.29271(15) 0.0193(6) Uani d . 1 . .
    N N4 0.71873(19) 0.39336(18) 0.39947(16) 0.0197(5) Uani d . 1 . .
    C C1 0.1904(3) 0.3521(3) 0.4284(2) 0.0299(8) Uani d . 1 . .
    H H1 0.1873 0.3825 0.4762 0.036 Uiso calc . 1 . .
    C C2 0.1276(3) 0.2716(3) 0.4140(2) 0.0355(9) Uani d . 1 . .
    H H2 0.0824 0.2476 0.4514 0.043 Uiso calc . 1 . .
    C C3 0.1321(3) 0.2272(3) 0.3446(2) 0.0348(9) Uani d . 1 . .
    H H3 0.0899 0.1722 0.3334 0.042 Uiso calc . 1 . .
    C C4 0.1993(3) 0.2642(2) 0.2912(2) 0.0282(8) Uani d . 1 . .
    H H4 0.2034 0.2350 0.2430 0.034 Uiso calc . 1 . .
    C C5 0.2603(2) 0.3446(2) 0.3093(2) 0.0227(7) Uani d . 1 . .
    C C6 0.3333(2) 0.3895(2) 0.25517(19) 0.0246(7) Uani d . 1 . .
    C C7 0.3406(3) 0.3484(3) 0.1785(2) 0.0370(9) Uani d . 1 . .
    H H7A 0.2776 0.3631 0.1510 0.056 Uiso calc . 1 . .
    H H7B 0.3499 0.2768 0.1814 0.056 Uiso calc . 1 . .
    H H7C 0.3990 0.3779 0.1526 0.056 Uiso calc . 1 . .
    C C8 0.4461(2) 0.5215(2) 0.23195(18) 0.0206(7) Uani d . 1 . .
    C C9 0.3971(3) 0.5831(2) 0.1807(2) 0.0271(8) Uani d . 1 . .
    H H9 0.3250 0.5799 0.1751 0.032 Uiso calc . 1 . .
    C C10 0.4531(3) 0.6488(2) 0.1380(2) 0.0291(8) Uani d . 1 . .
    H H10 0.4192 0.6919 0.1043 0.035 Uiso calc . 1 . .
    C C11 0.5586(3) 0.6515(3) 0.1445(2) 0.0296(8) Uani d . 1 . .
    H H11 0.5972 0.6962 0.1149 0.036 Uiso calc . 1 . .
    C C12 0.6079(3) 0.5888(2) 0.1942(2) 0.0274(8) Uani d . 1 . .
    H H12 0.6804 0.5899 0.1981 0.033 Uiso calc . 1 . .
    C C13 0.5517(2) 0.5246(2) 0.23829(18) 0.0205(7) Uani d . 1 . .
    C C14 0.6560(2) 0.3905(2) 0.27341(19) 0.0237(7) Uani d . 1 . .
    C C15 0.6549(3) 0.3448(3) 0.1975(2) 0.0386(10) Uani d . 1 . .
    H H15A 0.6486 0.2731 0.2023 0.058 Uiso calc . 1 . .
    H H15B 0.7187 0.3607 0.1713 0.058 Uiso calc . 1 . .
    H H15C 0.5968 0.3705 0.1689 0.058 Uiso calc . 1 . .
    C C16 0.7215(2) 0.3468(2) 0.33302(19) 0.0211(7) Uani d . 1 . .
    C C17 0.7835(3) 0.2657(2) 0.3212(2) 0.0266(8) Uani d . 1 . .
    H H17 0.7858 0.2345 0.2736 0.032 Uiso calc . 1 . .
    C C18 0.8422(3) 0.2308(2) 0.3800(2) 0.0314(8) Uani d . 1 . .
    H H18 0.8847 0.1748 0.3734 0.038 Uiso calc . 1 . .
    C C19 0.8382(3) 0.2780(3) 0.4480(2) 0.0324(8) Uani d . 1 . .
    H H19 0.8780 0.2550 0.4889 0.039 Uiso calc . 1 . .
    C C20 0.7753(3) 0.3597(2) 0.4559(2) 0.0267(8) Uani d . 1 . .
    H H20 0.7725 0.3924 0.5028 0.032 Uiso calc . 1 . .
    C C21 -0.0361(4) 0.3042(3) 0.1739(3) 0.0508(12) Uani d . 1 . .
    H H21A -0.0340 0.2328 0.1817 0.076 Uiso calc . 1 . .
    H H21B -0.1056 0.3241 0.1603 0.076 Uiso calc . 1 . .
    H H21C -0.0158 0.3378 0.2201 0.076 Uiso calc . 1 . .
    C C22 0.0361(3) 0.3317(3) 0.1123(2) 0.0417(10) Uani d . 1 . .
    H H22A 0.1062 0.3107 0.1258 0.050 Uiso calc . 1 . .
    H H22B 0.0163 0.2969 0.0658 0.050 Uiso calc . 1 . .
    C C23 0.0117(4) 0.0366(4) 0.0593(3) 0.0704(15) Uani d . 1 . .
    H H23A -0.0561 0.0662 0.0694 0.084 Uiso calc . 1 . .
    H H23B 0.0015 -0.0350 0.0518 0.084 Uiso calc . 1 . .
    C C24 0.0527(4) 0.0792(4) -0.0104(3) 0.0676(15) Uani d . 1 . .
    H H24A 0.0395 0.1503 -0.0111 0.101 Uiso calc . 1 . .
    H H24B 0.0193 0.0482 -0.0534 0.101 Uiso calc . 1 . .
    H H24C 0.1266 0.0675 -0.0129 0.101 Uiso calc . 1 . .
loop_
    _atom_site_aniso_label
    _atom_site_aniso_U_11
    _atom_site_aniso_U_22
    _atom_site_aniso_U_33
    _atom_site_aniso_U_12
    _atom_site_aniso_U_13
    _atom_site_aniso_U_23
    Ni1 0.02046(19) 0.01869(19) 0.0192(2) -0.00053(16) 0.00040(15) -0.00077(17)
    Ni2 0.02056(19) 0.01757(18) 0.0186(2) 0.00017(16) -0.00013(15) -0.00029(17)
    Cl1 0.0228(4) 0.0177(3) 0.0257(4) -0.0007(3) 0.0004(3) 0.0026(3)
    Cl2 0.0246(4) 0.0183(3) 0.0272(4) 0.0005(3) -0.0005(4) -0.0005(3)
    Cl3 0.0681(7) 0.0345(5) 0.0358(6) 0.0194(5) 0.0085(5) 0.0105(4)
    Cl4 0.0453(6) 0.0444(5) 0.0303(5) -0.0074(4) -0.0043(4) -0.0064(4)
    O1 0.0302(13) 0.0273(12) 0.0188(13) 0.0035(10) -0.0009(10) -0.0024(10)
    O2 0.0262(14) 0.0255(12) 0.0252(15) 0.0027(10) -0.0005(11) -0.0031(10)
    O3 0.0289(13) 0.0241(11) 0.0206(13) -0.0015(10) 0.0005(10) -0.0034(9)
    O4 0.0261(12) 0.0250(12) 0.0250(14) -0.0031(10) 0.0020(11) 0.0021(10)
    O5 0.0393(15) 0.0381(13) 0.0259(14) -0.0034(11) 0.0030(12) 0.0069(11)
    O6 0.0325(16) 0.109(3) 0.056(2) -0.0077(17) -0.0038(16) 0.001(2)
    N1 0.0230(15) 0.0211(13) 0.0246(16) 0.0015(11) -0.0007(12) 0.0003(12)
    N2 0.0198(13) 0.0165(12) 0.0208(14) 0.0000(10) 0.0017(11) 0.0008(10)
    N3 0.0207(13) 0.0199(13) 0.0172(14) -0.0013(10) 0.0008(11) -0.0003(10)
    N4 0.0204(13) 0.0178(12) 0.0209(15) 0.0001(10) 0.0009(12) 0.0026(11)
    C1 0.0251(18) 0.0332(18) 0.032(2) -0.0022(15) 0.0035(16) 0.0010(16)
    C2 0.026(2) 0.0381(19) 0.042(2) -0.0064(16) 0.0056(17) 0.0087(17)
    C3 0.031(2) 0.0239(17) 0.049(3) -0.0091(16) -0.0048(19) 0.0004(16)
    C4 0.0275(18) 0.0246(17) 0.032(2) -0.0016(15) -0.0048(16) -0.0004(15)
    C5 0.0212(17) 0.0207(16) 0.0264(19) 0.0012(13) 0.0000(14) 0.0026(14)
    C6 0.0275(18) 0.0236(16) 0.0226(18) 0.0038(14) -0.0018(14) -0.0021(14)
    C7 0.047(2) 0.037(2) 0.027(2) -0.0130(18) 0.0027(18) -0.0100(16)
    C8 0.0257(16) 0.0181(15) 0.0180(16) -0.0008(12) 0.0016(13) 0.0004(12)
    C9 0.0247(18) 0.0272(17) 0.029(2) 0.0040(14) -0.0031(15) 0.0005(14)
    C10 0.038(2) 0.0267(17) 0.0228(19) 0.0036(15) -0.0013(16) 0.0075(14)
    C11 0.038(2) 0.0268(17) 0.024(2) -0.0041(15) 0.0027(16) 0.0071(14)
    C12 0.0257(18) 0.0294(17) 0.0270(19) -0.0030(14) 0.0017(15) 0.0016(14)
    C13 0.0257(16) 0.0183(15) 0.0176(16) -0.0007(12) 0.0001(13) -0.0016(12)
    C14 0.0236(17) 0.0240(16) 0.0235(18) -0.0021(14) 0.0036(14) -0.0023(13)
    C15 0.046(2) 0.044(2) 0.025(2) 0.0153(19) -0.0069(18) -0.0112(17)
    C16 0.0203(16) 0.0211(15) 0.0220(18) -0.0013(13) 0.0003(14) 0.0006(13)
    C17 0.0283(19) 0.0249(17) 0.026(2) 0.0004(14) 0.0017(15) -0.0005(14)
    C18 0.0305(19) 0.0247(16) 0.039(2) 0.0076(14) 0.0005(17) 0.0000(16)
    C19 0.0262(19) 0.0327(19) 0.038(2) 0.0077(15) -0.0058(17) 0.0054(16)
    C20 0.0284(18) 0.0288(17) 0.0230(19) 0.0004(14) -0.0031(15) 0.0018(14)
    C21 0.053(3) 0.049(2) 0.050(3) -0.010(2) -0.002(2) 0.015(2)
    C22 0.044(2) 0.038(2) 0.044(3) 0.0019(17) 0.000(2) 0.0052(18)
    C23 0.042(3) 0.099(4) 0.070(4) -0.009(3) -0.003(3) -0.013(3)
    C24 0.065(3) 0.096(4) 0.042(3) -0.011(3) 0.007(3) -0.001(3)
_geom_special_details
;
All e.s.d.'s (except the e.s.d. in the dihedral angle between two l.s. planes)
are estimated using the full covariance matrix. The cell e.s.d.'s are taken
into account individually in the estimation of e.s.d.'s in distances, angles
and torsion angles; correlations between e.s.d.'s in cell parameters are only
used when they are defined by crystal symmetry. An approximate (isotropic)
treatment of cell e.s.d.'s is used for estimating e.s.d.'s involving l.s.
planes.
;
loop_
    _geom_bond_atom_site_label_1
    _geom_bond_atom_site_label_2
    _geom_bond_site_symmetry_2
    _geom_bond_distance
    _geom_bond_publ_flag
    Ni1 N1 . 2.071(3) y
    Ni1 N2 . 2.073(3) y
    Ni1 O1 . 2.072(2) y
    Ni1 O2 . 2.085(2) y
    Ni1 Cl2 . 2.3985(8) y
    Ni1 Cl1 . 2.4323(8) y
    Ni2 N4 . 2.063(2) y
    Ni2 N3 . 2.077(3) y
    Ni2 O3 . 2.087(2) y
    Ni2 O4 . 2.097(2) y
    Ni2 Cl2 . 2.3778(8) y
    Ni2 Cl1 . 2.4331(8) y
    O1 HW1A . 0.888(19) ?
    O1 HW1B . 0.934(18) ?
    O2 HW2A . 0.916(19) ?
    O2 HW2B . 0.942(19) ?
    O3 HW3A . 0.939(19) ?
    O3 HW3B . 0.919(18) ?
    O4 HW4A . 0.922(19) ?
    O4 HW4B . 0.921(19) ?
    O5 C22 . 1.450(4) ?
    O5 H1A . 0.8400 ?
    O6 C23 . 1.418(6) ?
    O6 H2A . 0.8400 ?
    N1 C1 . 1.340(4) ?
    N1 C5 . 1.354(5) ?
    N2 C6 . 1.295(4) ?
    N2 C8 . 1.424(4) ?
    N3 C14 . 1.285(4) ?
    N3 C13 . 1.426(4) ?
    N4 C20 . 1.332(4) ?
    N4 C16 . 1.346(4) ?
    C1 C2 . 1.391(5) ?
    C1 H1 . 0.9500 ?
    C2 C3 . 1.381(6) ?
    C2 H2 . 0.9500 ?
    C3 C4 . 1.390(5) ?
    C3 H3 . 0.9500 ?
    C4 C5 . 1.390(5) ?
    C4 H4 . 0.9500 ?
    C5 C6 . 1.490(5) ?
    C6 C7 . 1.482(5) ?
    C7 H7A . 0.9800 ?
    C7 H7B . 0.9800 ?
    C7 H7C . 0.9800 ?
    C8 C13 . 1.386(4) ?
    C8 C9 . 1.396(4) ?
    C9 C10 . 1.384(5) ?
    C9 H9 . 0.9500 ?
    C10 C11 . 1.385(5) ?
    C10 H10 . 0.9500 ?
    C11 C12 . 1.390(5) ?
    C11 H11 . 0.9500 ?
    C12 C13 . 1.386(4) ?
    C12 H12 . 0.9500 ?
    C14 C16 . 1.490(5) ?
    C14 C15 . 1.493(5) ?
    C15 H15A . 0.9800 ?
    C15 H15B . 0.9800 ?
    C15 H15C . 0.9800 ?
    C16 C17 . 1.384(5) ?
    C17 C18 . 1.385(5) ?
    C17 H17 . 0.9500 ?
    C18 C19 . 1.374(5) ?
    C18 H18 . 0.9500 ?
    C19 C20 . 1.389(5) ?
    C19 H19 . 0.9500 ?
    C20 H20 . 0.9500 ?
    C21 C22 . 1.498(6) ?
    C21 H21A . 0.9800 ?
    C21 H21B . 0.9800 ?
    C21 H21C . 0.9800 ?
    C22 H22A . 0.9900 ?
    C22 H22B . 0.9900 ?
    C23 C24 . 1.475(7) ?
    C23 H23A . 0.9900 ?
    C23 H23B . 0.9900 ?
    C24 H24A . 0.9800 ?
    C24 H24B . 0.9800 ?
    C24 H24C . 0.9800 ?
loop_
    _geom_angle_atom_site_label_1
    _geom_angle_atom_site_label_2
    _geom_angle_atom_site_label_3
    _geom_angle_site_symmetry_1
    _geom_angle_site_symmetry_3
    _geom_angle
    _geom_angle_publ_flag
    N1 Ni1 O1 . . 92.45(11) ?
    N1 Ni1 N2 . . 78.55(11) ?
    O1 Ni1 N2 . . 170.54(10) ?
    N1 Ni1 O2 . . 93.27(10) ?
    O1 Ni1 O2 . . 89.59(9) ?
    N2 Ni1 O2 . . 88.03(10) ?
    N1 Ni1 Cl2 . . 174.04(8) ?
    O1 Ni1 Cl2 . . 93.04(7) ?
    N2 Ni1 Cl2 . . 96.08(7) ?
    O2 Ni1 Cl2 . . 89.10(7) ?
    N1 Ni1 Cl1 . . 90.64(8) ?
    O1 Ni1 Cl1 . . 88.94(7) ?
    N2 Ni1 Cl1 . . 94.02(7) ?
    O2 Ni1 Cl1 . . 175.89(7) ?
    Cl2 Ni1 Cl1 . . 87.14(3) ?
    N4 Ni2 N3 . . 78.58(11) ?
    N4 Ni2 O3 . . 93.82(10) ?
    N3 Ni2 O3 . . 172.26(10) ?
    N4 Ni2 O4 . . 92.20(9) ?
    N3 Ni2 O4 . . 90.69(10) ?
    O3 Ni2 O4 . . 88.16(9) ?
    N4 Ni2 Cl2 . . 172.31(8) ?
    N3 Ni2 Cl2 . . 94.64(7) ?
    O3 Ni2 Cl2 . . 93.04(7) ?
    O4 Ni2 Cl2 . . 91.50(7) ?
    N4 Ni2 Cl1 . . 89.10(7) ?
    N3 Ni2 Cl1 . . 92.58(7) ?
    O3 Ni2 Cl1 . . 88.68(7) ?
    O4 Ni2 Cl1 . . 176.66(8) ?
    Cl2 Ni2 Cl1 . . 87.59(3) ?
    Ni1 Cl1 Ni2 . . 88.46(3) ?
    Ni2 Cl2 Ni1 . . 90.56(3) ?
    Ni1 O1 HW1A . . 115(3) ?
    Ni1 O1 HW1B . . 106(3) ?
    HW1A O1 HW1B . . 116(4) ?
    Ni1 O2 HW2A . . 110(3) ?
    Ni1 O2 HW2B . . 119(2) ?
    HW2A O2 HW2B . . 110(4) ?
    Ni2 O3 HW3A . . 117(3) ?
    Ni2 O3 HW3B . . 102(3) ?
    HW3A O3 HW3B . . 103(3) ?
    Ni2 O4 HW4A . . 122(3) ?
    Ni2 O4 HW4B . . 110(3) ?
    HW4A O4 HW4B . . 94(3) ?
    C22 O5 H1A . . 109.5 ?
    C23 O6 H2A . . 109.5 ?
    C1 N1 C5 . . 118.8(3) ?
    C1 N1 Ni1 . . 127.2(2) ?
    C5 N1 Ni1 . . 114.0(2) ?
    C6 N2 C8 . . 120.2(3) ?
    C6 N2 Ni1 . . 116.8(2) ?
    C8 N2 Ni1 . . 122.33(19) ?
    C14 N3 C13 . . 120.9(3) ?
    C14 N3 Ni2 . . 116.0(2) ?
    C13 N3 Ni2 . . 122.83(19) ?
    C20 N4 C16 . . 119.5(3) ?
    C20 N4 Ni2 . . 126.2(2) ?
    C16 N4 Ni2 . . 114.2(2) ?
    N1 C1 C2 . . 122.5(3) ?
    N1 C1 H1 . . 118.8 ?
    C2 C1 H1 . . 118.8 ?
    C3 C2 C1 . . 118.9(3) ?
    C3 C2 H2 . . 120.6 ?
    C1 C2 H2 . . 120.6 ?
    C2 C3 C4 . . 119.1(3) ?
    C2 C3 H3 . . 120.5 ?
    C4 C3 H3 . . 120.5 ?
    C5 C4 C3 . . 119.1(3) ?
    C5 C4 H4 . . 120.5 ?
    C3 C4 H4 . . 120.5 ?
    N1 C5 C4 . . 121.7(3) ?
    N1 C5 C6 . . 115.8(3) ?
    C4 C5 C6 . . 122.5(3) ?
    N2 C6 C7 . . 126.0(3) ?
    N2 C6 C5 . . 114.9(3) ?
    C7 C6 C5 . . 119.2(3) ?
    C6 C7 H7A . . 109.5 ?
    C6 C7 H7B . . 109.5 ?
    H7A C7 H7B . . 109.5 ?
    C6 C7 H7C . . 109.5 ?
    H7A C7 H7C . . 109.5 ?
    H7B C7 H7C . . 109.5 ?
    C13 C8 C9 . . 119.5(3) ?
    C13 C8 N2 . . 121.5(3) ?
    C9 C8 N2 . . 118.8(3) ?
    C10 C9 C8 . . 120.4(3) ?
    C10 C9 H9 . . 119.8 ?
    C8 C9 H9 . . 119.8 ?
    C9 C10 C11 . . 119.8(3) ?
    C9 C10 H10 . . 120.1 ?
    C11 C10 H10 . . 120.1 ?
    C10 C11 C12 . . 120.0(3) ?
    C10 C11 H11 . . 120.0 ?
    C12 C11 H11 . . 120.0 ?
    C13 C12 C11 . . 120.2(3) ?
    C13 C12 H12 . . 119.9 ?
    C11 C12 H12 . . 119.9 ?
    C12 C13 C8 . . 120.1(3) ?
    C12 C13 N3 . . 118.3(3) ?
    C8 C13 N3 . . 121.5(3) ?
    N3 C14 C16 . . 115.5(3) ?
    N3 C14 C15 . . 125.1(3) ?
    C16 C14 C15 . . 119.3(3) ?
    C14 C15 H15A . . 109.5 ?
    C14 C15 H15B . . 109.5 ?
    H15A C15 H15B . . 109.5 ?
    C14 C15 H15C . . 109.5 ?
    H15A C15 H15C . . 109.5 ?
    H15B C15 H15C . . 109.5 ?
    N4 C16 C17 . . 121.6(3) ?
    N4 C16 C14 . . 115.4(3) ?
    C17 C16 C14 . . 123.0(3) ?
    C16 C17 C18 . . 118.7(3) ?
    C16 C17 H17 . . 120.7 ?
    C18 C17 H17 . . 120.7 ?
    C19 C18 C17 . . 119.5(3) ?
    C19 C18 H18 . . 120.3 ?
    C17 C18 H18 . . 120.3 ?
    C18 C19 C20 . . 119.0(3) ?
    C18 C19 H19 . . 120.5 ?
    C20 C19 H19 . . 120.5 ?
    N4 C20 C19 . . 121.7(3) ?
    N4 C20 H20 . . 119.1 ?
    C19 C20 H20 . . 119.1 ?
    C22 C21 H21A . . 109.5 ?
    C22 C21 H21B . . 109.5 ?
    H21A C21 H21B . . 109.5 ?
    C22 C21 H21C . . 109.5 ?
    H21A C21 H21C . . 109.5 ?
    H21B C21 H21C . . 109.5 ?
    O5 C22 C21 . . 111.0(3) ?
    O5 C22 H22A . . 109.4 ?
    C21 C22 H22A . . 109.4 ?
    O5 C22 H22B . . 109.4 ?
    C21 C22 H22B . . 109.4 ?
    H22A C22 H22B . . 108.0 ?
    O6 C23 C24 . . 114.5(4) ?
    O6 C23 H23A . . 108.6 ?
    C24 C23 H23A . . 108.6 ?
    O6 C23 H23B . . 108.6 ?
    C24 C23 H23B . . 108.6 ?
    H23A C23 H23B . . 107.6 ?
    C23 C24 H24A . . 109.5 ?
    C23 C24 H24B . . 109.5 ?
    H24A C24 H24B . . 109.5 ?
    C23 C24 H24C . . 109.5 ?
    H24A C24 H24C . . 109.5 ?
    H24B C24 H24C . . 109.5 ?
loop_
    _geom_hbond_atom_site_label_D
    _geom_hbond_atom_site_label_H
    _geom_hbond_atom_site_label_A
    _geom_hbond_site_symmetry_A
    _geom_hbond_distance_DH
    _geom_hbond_distance_HA
    _geom_hbond_distance_DA
    _geom_hbond_angle_DHA
    O1 HW1A O5 2_565 0.888(19) 1.98(3) 2.781(3) 150(4)
    O1 HW1B Cl3 2_565 0.934(18) 2.175(19) 3.107(2) 176(4)
    O2 HW2A Cl3 2_565 0.916(19) 2.21(2) 3.104(3) 165(4)
    O2 HW2B Cl4 . 0.942(19) 2.122(19) 3.064(3) 179(4)
    O3 HW3A O5 2_565 0.939(19) 1.87(2) 2.787(3) 163(4)
    O3 HW3B Cl3 4_655 0.919(18) 2.215(19) 3.133(2) 176(4)
    O4 HW4A O6 4_655 0.922(19) 1.79(2) 2.702(4) 168(4)
    O4 HW4B Cl3 4_655 0.921(19) 2.27(2) 3.136(3) 157(4)
    O5 H1A O1 2_564 0.84 1.96 2.781(3) 166
    O6 H2A O4 4_645 0.84 2.18 2.702(4) 121
    O6 H2A N4 4_645 0.84 2.66 3.467(4) 163
data_global
_journal_date_recd_electronic     2008-11-13
_journal_date_accepted     2008-12-06
_journal_name_full     'Acta Crystallographica, Section E'
_journal_year     2009
_journal_volume     65
_journal_issue      1
_journal_page_first     m100
_journal_page_last     m101
_journal_paper_category     QM
_journal_coeditor_code     HB2846
_publ_contact_author_name
;
'Mohamed Gaye'
;
_publ_contact_author_address
;
D\'epartement de Chimie
Facult\'e des Sciences et Techniques
Universit\'e Cheikh Anta Diop
Dakar S\'en\'egal
;
_publ_contact_author_email     'mlgayeastou@yahoo.fr'
_publ_contact_author_fax     '002218246318'
_publ_contact_author_phone     '002218247804'
_publ_section_title
;\
{\m-<i>N</i>,<i>N</i>'-Bis[1-(2-pyridyl)ethylidene]benzene-1,2-diamine}di-\
\m-chlorido-bis[diaquanickel(II)] dichloride ethanol disolvate
;
loop_
    _publ_author_name
    _publ_author_address
    'Tamboura, Farba Bouyagui'
;
D\'epartement de Chimie
Facult\'e des Sciences et Techniques
Universit\'e Cheikh Anta Diop
Dakar, Senegal
;
    'Gaye, Mohamed'
;
D\'epartement de Chimie
Facult\'e des Sciences et Techniques
Universit\'e Cheikh Anta Diop
Dakar, Senegal
;
    'Sall, Abdou Salam'
;
D\'epartement de Chimie
Facult\'e des Sciences et Techniques
Universit\'e Cheikh Anta Diop
Dakar, Senegal
;
    'Barry, Aliou Hamady'
;
D\'epartement de Chimie
Facult\'e des Sciences
Universit\'e de Nouakchott
Nouakchott, Mauritania
;
    'Bah, Youssouph'
;
D\'epartement de Chimie
Facult\'e des Sciences
Universit\'e de Conakry
Conakry, Guinea
;
