# Supplementary material for: {μ-N,N′-Bis[1-(2-pyridyl)ethylidene]benzene-1,2-diamine}di-μ-chlorido-bis[diaquanickel(II)] dichloride ethanol disolvate
Source: Acta Crystallogr Sect E Struct Rep Online. 2008 Dec 20;65(Pt 1):m100–1. doi: 10.1107/S1600536808041299 (PMC2968006; doi:10.1107/S1600536808041299)
Supplement: Supplementary file 2 [file e-65-0m100-Isup2.hkl]

#
# h,k,l, Fc-squared, Fo-squared, sigma(Fo-squared) and status flag
#
data_I
_shelx_title ' CrystalBuilderInfo orthorhombic P212121  green'
_shelx_refln_list_code          4
_shelx_F_calc_maximum      323.12
_exptl_crystal_F_000      1528.00
_reflns_d_resolution_high  0.7102
 
loop_
 _symmetry_equiv_pos_as_xyz
 'x, y, z'
 '-x+1/2, -y, z+1/2'
 'x+1/2, -y+1/2, -z'
 '-x, y+1/2, -z+1/2'
 
_cell_length_a    13.0780
_cell_length_b    13.5750
_cell_length_c    17.8730
_cell_angle_alpha  90.000
_cell_angle_beta   90.000
_cell_angle_gamma  90.000
 
_shelx_F_squared_multiplier     1.000
 
loop_
 _refln_index_h
 _refln_index_k
 _refln_index_l
 _refln_F_squared_calc
 _refln_F_squared_meas
 _refln_F_squared_sigma
 _refln_observed_status
   4   0   0     3575.68     3343.68     88.40 o
   8   0   0    16790.84    16986.47    615.53 o
  10   0   0       81.15       36.66     19.96 o
  12   0   0     1042.47     1101.53     88.81 o
  16   0   0       11.53     -101.84    134.02 o
  18   0   0       37.06       20.37    191.87 o
   2   1   0      148.39      162.95      8.15 o
   3   1   0      369.88      404.11     13.04 o
   4   1   0     3428.11     3212.10     65.18 o
   5   1   0      403.75      393.93     15.07 o
   6   1   0      493.88      440.77     15.89 o
   7   1   0    11169.79    11772.96    249.31 o
   8   1   0      782.82      691.31     26.89 o
   9   1   0     2947.18     3197.85     86.77 o
  10   1   0        0.09       28.92     16.29 o
  11   1   0     1617.14     1774.50     59.07 o
  12   1   0      296.84      252.57     20.37 o
  13   1   0      614.64      533.65     50.11 o
  14   1   0      414.09      312.45     40.74 o
  15   1   0     2462.66     2535.87    192.69 o
  16   1   0      136.54       16.29     61.11 o
  17   1   0     2107.51     1967.59    203.68 o
  18   1   0        0.00     -122.62    122.62 o
   1   2   0     1093.54      785.00     21.59 o
   2   2   0    28426.12    28306.03    472.55 o
   3   2   0     3820.62     3599.51     61.11 o
   4   2   0    44697.23    44201.16    858.73 o
   5   2   0      217.31      158.06     13.04 o
   6   2   0     1775.38     1807.09     43.59 o
   7   2   0       26.04       94.10     12.22 o
   8   2   0     7958.52     7512.70    165.80 o
   9   2   0       94.06       77.40     12.22 o
  10   2   0      132.32      150.32     15.48 o
  11   2   0      249.31      208.17     20.37 o
  12   2   0      180.11      105.51     33.00 o
  13   2   0     1181.65     1245.73     67.62 o
  14   2   0       10.41      -28.92     33.00 o
  15   2   0        6.08      -40.74     69.25 o
  16   2   0      236.73      211.83     85.55 o
  17   2   0       31.84       68.85     72.92 o
  18   2   0        0.91      -56.62     85.55 o
   1   3   0      446.59      542.62     11.81 o
   2   3   0      264.39      198.80      8.96 o
   3   3   0     1543.66     1689.36     26.07 o
   4   3   0     1883.07     1961.89     33.81 o
   5   3   0     2059.86     1939.48     44.81 o
   6   3   0     7874.40     7568.10    144.21 o
   7   3   0     1003.54     1059.57     28.92 o
   8   3   0       57.53       64.77      8.15 o
   9   3   0      144.89      166.21     24.85 o
  10   3   0       41.56       49.29     20.78 o
  11   3   0     6465.49     6810.39    231.79 o
  12   3   0       57.14       89.21     44.81 o
  13   3   0     3834.23     3738.83    171.91 o
  14   3   0       16.46      -20.37     41.14 o
  15   3   0     2224.86     2340.74    160.50 o
  16   3   0        0.17       89.21    105.92 o
  17   3   0      118.04       52.96     76.99 o
  18   3   0      398.72      533.65    126.69 o
   0   4   0     8922.82     8659.85    190.24 o
   1   4   0     6123.00     5691.35    105.92 o
   2   4   0      403.11      391.48      7.74 o
   3   4   0    10535.27    10169.56    154.39 o
   4   4   0   104406.56   104301.12   1566.74 o
   5   4   0       71.04       73.33      7.74 o
   6   4   0       26.17       44.81      4.07 o
   7   4   0     1064.65      969.95     31.77 o
   8   4   0      371.23      305.93     28.92 o
   9   4   0        5.22        8.15     16.29 o
  10   4   0        8.66        8.15     24.44 o
  11   4   0      822.67      753.23     56.22 o
  12   4   0     5980.25     6591.23    228.13 o
  13   4   0      171.53      142.58     41.14 o
  14   4   0      428.02      378.85     61.92 o
  15   4   0       12.73       49.29     44.81 o
  16   4   0      138.07      191.87    109.58 o
  17   4   0        7.56       52.96    142.17 o
  18   4   0       18.58      -12.22    155.61 o
   1   5   0      700.57      632.24     15.89 o
   2   5   0     2594.68     2555.43     45.22 o
   3   5   0     2597.24     2692.71     46.44 o
   4   5   0      252.55      256.64      8.15 o
   5   5   0     4529.43     4321.78     67.22 o
   6   5   0       28.81       24.03      8.15 o
   7   5   0     1102.33     1114.15     42.77 o
   8   5   0      181.23      147.06     19.96 o
   9   5   0      729.48      746.30     38.29 o
  10   5   0      151.78       97.77     28.92 o
  11   5   0     4783.65     5055.45    199.61 o
  12   5   0       85.92       94.10     32.18 o
  13   5   0     4661.53     5340.61    195.94 o
  14   5   0      101.01      138.10     85.55 o
  15   5   0      987.59      954.47     86.77 o
  16   5   0       36.27      105.51     96.95 o
  17   5   0       83.25       60.70     77.40 o
   0   6   0     5712.75     5462.82    113.25 o
   1   6   0        2.93       24.03      3.67 o
   2   6   0     2669.51     2929.39     55.40 o
   3   6   0     2954.99     3190.51     57.85 o
   4   6   0    22161.42    21195.41    334.45 o
   5   6   0     1216.10     1332.91     28.11 o
   6   6   0      155.83      138.10     11.81 o
   7   6   0     2378.20     2792.92     81.07 o
   8   6   0     2981.56     3277.69    102.25 o
   9   6   0      496.06      516.14     31.77 o
  10   6   0     1509.19     1495.86     64.36 o
  11   6   0     1180.40     1236.77     67.22 o
  12   6   0      978.27      835.92     55.40 o
  13   6   0      169.01      264.79     45.63 o
  14   6   0        6.58      -32.18     56.62 o
  15   6   0       19.19       52.96     56.62 o
  16   6   0      175.85      154.80     65.18 o
  17   6   0        4.29      -56.62     76.99 o
   1   7   0       35.49       49.29      8.15 o
   2   7   0      305.21      359.30     17.11 o
   3   7   0      114.38      105.51     11.81 o
   4   7   0     2787.10     2561.54     58.25 o
   5   7   0      718.26      655.05     22.81 o
   6   7   0     5299.74     5378.08    112.43 o
   7   7   0     4258.43     4448.47    127.51 o
   8   7   0      218.43      195.54     19.55 o
   9   7   0     3264.95     3358.76    110.80 o
  10   7   0      143.75      126.28     28.52 o
  11   7   0     2241.90     2516.73    121.80 o
  12   7   0       21.80       77.40     44.81 o
  13   7   0        5.60       20.37     45.22 o
  14   7   0      359.13      330.78     65.18 o
  15   7   0     1716.11     1627.03    134.02 o
  16   7   0       35.51      130.36     72.92 o
  17   7   0      591.53      557.69    217.13 o
   0   8   0    64122.30    65179.02   1401.35 o
   1   8   0     2907.53     2854.03     54.59 o
   2   8   0     5381.27     5321.87    102.25 o
   3   8   0       86.86      121.80     17.11 o
   4   8   0      400.48      373.96     24.85 o
   5   8   0     3950.25     4073.69    130.36 o
   6   8   0     2755.09     2847.10     68.03 o
   7   8   0     1580.64     1427.83     52.96 o
   8   8   0     9593.04     9698.64    314.49 o
   9   8   0      351.46      296.97     28.52 o
  10   8   0        0.45       36.66     28.52 o
  11   8   0      509.66      468.07     52.55 o
  12   8   0      443.23      435.48     53.37 o
  13   8   0      256.17      281.90     53.77 o
  14   8   0      477.82      530.80     64.77 o
  15   8   0      413.88      422.44    109.99 o
  16   8   0       18.35       -8.15     82.29 o
   1   9   0      235.22      244.42     15.89 o
   2   9   0     1159.65     1110.08     34.22 o
   3   9   0      692.81      560.54     33.40 o
   4   9   0       19.13       20.37     16.29 o
   5   9   0      403.06      359.30     28.92 o
   6   9   0      422.92      468.07     41.55 o
   7   9   0     3181.72     3255.69    101.84 o
   8   9   0     2710.18     2719.19     99.81 o
   9   9   0     2481.79     2415.29    119.36 o
  10   9   0        0.30       36.66     44.81 o
  11   9   0      722.20      767.48     56.62 o
  12   9   0      500.07      493.32     62.33 o
  13   9   0       15.31       24.03     68.85 o
  14   9   0       56.03       52.96     85.55 o
  15   9   0     1867.88     1928.08    190.65 o
  16   9   0      423.27      273.34    158.06 o
   0  10   0     1947.12     1817.68     48.88 o
   1  10   0      304.93      285.97     17.11 o
   2  10   0       36.56       36.66     16.29 o
   3  10   0      185.54      158.06     20.78 o
   4  10   0     4461.25     4577.20    155.61 o
   5  10   0      209.09      134.84     20.78 o
   6  10   0      862.47      813.92     47.25 o
   7  10   0      377.45      347.49     40.33 o
   8  10   0     7314.11     7523.70    321.01 o
   9  10   0       88.49       52.96     20.37 o
  10  10   0      376.12      349.52     61.92 o
  11  10   0      656.28      681.53     86.77 o
  12  10   0       59.98       64.77     64.77 o
  13  10   0        3.26       32.18     56.62 o
  14  10   0       39.02       68.85     68.85 o
  15  10   0      200.59      166.21     88.81 o
   1  11   0       95.74       73.33     16.29 o
   2  11   0      751.30      728.78     48.07 o
   3  11   0      645.96      584.98     33.81 o
   4  11   0     1726.54     1779.79     59.07 o
   5  11   0      961.14      958.13     55.40 o
   6  11   0      132.58      130.36     32.18 o
   7  11   0      155.48       94.10     40.74 o
   8  11   0       62.29       81.07     56.22 o
   9  11   0     1608.17     1900.38    100.21 o
  10  11   0      220.31      204.50     69.25 o
  11  11   0     2503.66     2752.59    194.31 o
  12  11   0      811.34      648.53    110.40 o
  13  11   0      435.29      496.18    102.25 o
  14  11   0        1.86      -20.37     81.47 o
  15  11   0      855.73      760.15    123.03 o
   0  12   0     1082.67     1209.89     48.88 o
   1  12   0       34.71        8.15     12.63 o
   2  12   0     1912.97     1961.89     84.73 o
   3  12   0     3456.61     3455.30    135.25 o
   4  12   0     5234.98     5415.56    159.69 o
   5  12   0     1723.27     1684.06     73.33 o
   6  12   0       31.45       68.85     40.33 o
   7  12   0       23.78       40.74     40.74 o
   8  12   0      676.52      635.50     70.88 o
   9  12   0       28.41      -12.22     49.29 o
  10  12   0      387.63      501.88     94.51 o
  11  12   0      619.59      728.78     92.88 o
  12  12   0     1687.43     2024.62    183.72 o
  13  12   0       87.05       77.40     77.40 o
  14  12   0       13.29      126.28     97.36 o
   1  13   0      159.10      109.58     19.96 o
   2  13   0      402.00      435.48     37.48 o
   3  13   0      550.55      533.65     41.14 o
   4  13   0      432.53      419.59     52.14 o
   5  13   0     1599.77     1883.67     83.10 o
   6  13   0       29.34       16.29     32.18 o
   7  13   0      755.85      655.05     52.14 o
   8  13   0        5.81       -8.15     65.59 o
   9  13   0      114.07      113.66     52.96 o
  10  13   0     1190.95      993.98    112.84 o
  11  13   0      916.85      658.31     98.18 o
  12  13   0      997.60      888.47    118.14 o
  13  13   0      994.59     1118.64    136.47 o
   0  14   0       19.06      -36.66     57.44 o
   1  14   0      397.01      359.30     65.18 o
   2  14   0       17.05       -8.15     24.44 o
   3  14   0      755.39      843.25     59.48 o
   4  14   0     4060.53     4313.22    175.98 o
   5  14   0     2287.63     2819.81    135.65 o
   6  14   0      447.14      391.48     60.70 o
   7  14   0       14.29       20.37     37.07 o
   8  14   0      372.03      399.22     86.77 o
   9  14   0       18.17       20.37     49.29 o
  10  14   0      325.20      305.93     64.77 o
  11  14   0       61.52       68.85     72.92 o
  12  14   0      393.53      285.97     96.95 o
   1  15   0       49.39       97.77     60.70 o
   2  15   0        6.18      -24.03     48.48 o
   3  15   0        0.96      -20.37     41.14 o
   4  15   0       73.85       40.74     52.96 o
   5  15   0      490.75      525.10     81.88 o
   6  15   0      445.04      496.18     59.88 o
   7  15   0      267.35      305.93     73.73 o
   8  15   0       53.71       24.03     56.62 o
   9  15   0      747.45      813.92     90.84 o
  10  15   0        0.87        0.00     40.74 o
  11  15   0      397.37      411.85    106.32 o
   0  16   0      198.32      -89.21    130.36 o
   1  16   0     4871.68     4973.98    279.05 o
   2  16   0       31.53       12.22     65.59 o
   3  16   0       52.44      101.84     94.10 o
   4  16   0       65.46        0.00     40.74 o
   5  16   0       14.80       24.03     89.21 o
   6  16   0      432.64      504.73     85.95 o
   7  16   0      507.87      557.69     78.21 o
   8  16   0     1030.12     1002.13    157.65 o
   9  16   0      401.89      386.59    125.47 o
  10  16   0        0.95       89.21    126.69 o
   1  17   0      228.99      273.34     96.95 o
   2  17   0        3.98       -8.15     73.73 o
   3  17   0        8.96      126.28     93.29 o
   4  17   0      114.24      198.80    142.17 o
   5  17   0       40.02      -94.10     94.10 o
   6  17   0      209.49      252.57     93.29 o
   7  17   0      517.26      411.85    191.87 o
   8  17   0     1105.03     1342.28    247.68 o
   0  18   0     1379.73     1236.77    264.79 o
   1  18   0     1687.49     1961.89    186.57 o
   2  18   0      123.67       -8.15    110.80 o
   3  18   0        5.86       28.92    122.62 o
   4  18   0      297.49      399.22    127.51 o
   5  18   0       56.18      -12.22     85.95 o
   6  18   0      376.26      361.74    150.73 o
   1  19   0        0.97      166.21    126.69 o
   2  19   0        2.06      -85.55    114.47 o
   2   0   1       13.98        8.15      4.07 o
   3   0   1    12332.67    12079.71    224.46 o
   4   0   1     5188.33     4884.35     89.21 o
   5   0   1      843.10      873.40     30.15 o
   6   0   1     4908.02     5155.66    109.99 o
   7   0   1    10312.41     9486.40    223.65 o
   8   0   1    19117.81    18848.15    455.85 o
   9   0   1     2751.98     2587.61     77.81 o
  10   0   1       25.06        8.15     16.29 o
  11   0   1     2019.26     1911.38     66.81 o
  12   0   1      150.53      198.80     25.26 o
  13   0   1        2.07       24.03     32.59 o
  14   0   1     3313.01     3722.94    194.72 o
  15   0   1      307.92      150.32     65.59 o
  16   0   1     2503.63     2510.21    211.02 o
  17   0   1      539.99      342.60    101.43 o
  18   0   1       48.59      -52.96     85.55 o
 -18   1   1       37.86      -16.29    142.17 o
 -17   1   1      128.00      158.06     93.29 o
 -16   1   1      779.59      742.63    104.29 o
 -15   1   1      525.62      443.62     94.10 o
 -14   1   1      253.75      296.97     65.99 o
 -13   1   1       21.08       12.22     32.59 o
 -12   1   1      686.27      622.87     31.77 o
 -11   1   1     1673.16     1747.61     58.66 o
 -10   1   1      167.11      166.21     16.29 o
  -9   1   1     5294.22     5183.36    137.69 o
  -8   1   1     7677.30     7859.37    169.87 o
  -7   1   1    14312.72    14398.05    321.82 o
  -6   1   1       16.62       28.92     12.22 o
  -5   1   1      135.66      204.50     19.96 o
  -4   1   1     5588.69     5434.30     94.10 o
  -3   1   1    10281.17    10519.90    196.35 o
  -2   1   1     2130.65     1823.38     43.59 o
   2   1   1     2228.42     1933.78     39.11 o
   3   1   1    10161.67    10324.77    220.39 o
   4   1   1     6040.85     5915.00    117.73 o
   5   1   1      315.94      371.52     12.22 o
   6   1   1       16.59        4.07      8.15 o
   7   1   1    14161.64    14336.94    290.45 o
   8   1   1     7809.93     7645.91    167.43 o
   9   1   1     5280.18     5192.32    138.10 o
  10   1   1      181.98      211.83     16.70 o
  11   1   1     1656.86     1763.91     74.96 o
  12   1   1      648.82      606.98     40.74 o
  13   1   1       25.72       73.33     37.07 o
  14   1   1      253.82      248.50     40.33 o
  15   1   1      443.26      422.44     73.33 o
  16   1   1      787.62      946.32    125.47 o
  17   1   1      135.11      232.61    114.88 o
  18   1   1       21.78       32.18     93.69 o
 -18   2   1       39.85      -12.22    106.32 o
 -17   2   1      165.24       28.92    101.84 o
 -16   2   1     2010.10     2212.83    197.98 o
 -15   2   1       78.36      -24.03     68.85 o
 -14   2   1       15.94       -4.07     65.99 o
 -13   2   1     1258.31     1205.40     48.88 o
 -12   2   1     1200.50     1088.90     59.07 o
 -11   2   1     2636.82     2792.92     74.14 o
 -10   2   1      306.04      326.30     20.78 o
  -9   2   1     2050.88     1922.78     50.51 o
  -8   2   1     1355.92     1361.02     42.37 o
  -7   2   1     5625.43     5643.28    134.43 o
  -6   2   1    10591.80    11104.06    215.09 o
  -5   2   1     1029.92     1063.64     24.85 o
  -4   2   1     2258.01     2194.90     47.66 o
  -3   2   1    23687.50    24492.24    459.51 o
  -2   2   1    11694.00    11320.38    203.68 o
  -1   2   1    21093.48    17930.75    376.00 o
   0   2   1      976.21      591.50     21.59 o
   1   2   1    21190.09    18257.05    379.26 o
   2   2   1    11662.80    11388.41    204.50 o
   3   2   1    24174.84    24933.83    382.93 o
   4   2   1     2232.62     2094.28     46.85 o
   5   2   1      949.00     1006.20     24.44 o
   6   2   1    10331.29    10506.86    222.42 o
   7   2   1     5647.93     5547.96    123.43 o
   8   2   1     1272.71     1241.25     44.81 o
   9   2   1     2021.19     1973.30     62.33 o
  10   2   1      240.53      264.79     33.40 o
  11   2   1     2529.33     2672.75    105.51 o
  12   2   1     1138.63     1034.72     61.51 o
  13   2   1     1263.10     1291.36     64.36 o
  14   2   1       39.29       32.18     36.26 o
  15   2   1       99.22       89.21     44.81 o
  16   2   1     2178.37     2497.58    204.09 o
  17   2   1      163.32        8.15     98.18 o
  18   2   1       55.64       81.07    109.17 o
 -18   3   1      272.21      211.83    113.25 o
 -17   3   1       63.60        4.07     86.36 o
 -16   3   1      426.10      240.35     69.25 o
 -15   3   1      360.35      359.30     70.07 o
 -14   3   1       70.70      105.51     33.00 o
 -13   3   1      873.69      828.59     58.66 o
 -12   3   1     2719.34     2922.46    124.25 o
 -11   3   1     1780.56     1812.38     59.88 o
 -10   3   1     1242.00     1351.65     46.85 o
  -9   3   1      193.89      219.16     17.11 o
  -8   3   1     1589.12     1565.93     40.33 o
  -7   3   1     2206.76     2328.11     55.40 o
  -6   3   1      379.96      451.77     21.59 o
  -5   3   1     9889.25     9723.90    176.39 o
  -4   3   1    13230.62    13657.45    238.72 o
  -3   3   1    56832.32    54628.99   1014.35 o
  -2   3   1     1530.79     1403.79     24.03 o
  -1   3   1     6008.96     6580.64    114.06 o
   0   3   1     5552.97     4813.47     79.84 o
   1   3   1     5965.49     6705.70    114.88 o
   2   3   1     1544.52     1408.27     28.92 o
   3   3   1    57146.27    54390.68    863.21 o
   4   3   1    13006.82    13198.75    205.31 o
   5   3   1     9676.23     9436.70    161.32 o
   6   3   1      388.28      443.62     21.59 o
   7   3   1     2496.27     2699.23     66.40 o
   8   3   1     1578.10     1500.75     59.48 o
   9   3   1      310.62      273.34     25.26 o
  10   3   1     1160.42     1127.19     55.81 o
  11   3   1     1807.58     1883.67     77.40 o
  12   3   1     2818.44     2799.44    135.25 o
  13   3   1      855.97      880.73     57.03 o
  14   3   1       76.07       49.29     36.66 o
  15   3   1      348.79      312.45     51.74 o
  16   3   1      382.16      366.63     97.77 o
  17   3   1       57.16       20.37     98.18 o
  18   3   1      246.92      113.66    110.40 o
 -17   4   1       28.92       40.74     85.55 o
 -16   4   1       91.52       44.81     73.73 o
 -15   4   1      430.73      342.60     65.99 o
 -14   4   1       24.94       16.29     44.81 o
 -13   4   1     1775.50     1844.97    109.58 o
 -12   4   1     4952.82     5443.67    197.98 o
 -11   4   1      886.62      850.59     52.14 o
 -10   4   1     4627.81     4603.27    147.06 o
  -9   4   1      217.61      191.87     12.22 o
  -8   4   1     1529.25     1394.02     42.77 o
  -7   4   1     2649.38     2620.20     71.70 o
  -6   4   1     2223.88     2248.68     54.59 o
  -5   4   1    13329.11    14245.28    259.09 o
  -4   4   1     7647.67     8087.50    137.69 o
  -3   4   1     1818.33     1705.25     26.48 o
  -2   4   1      736.83      821.26     14.67 o
  -1   4   1     4060.99     4230.12     74.55 o
   0   4   1    13549.10    13198.75    205.31 o
   1   4   1     3690.33     3888.34     63.55 o
   2   4   1      770.02      892.14     19.15 o
   4   4   1     7359.36     7590.10    122.21 o
   5   4   1    13319.81    14290.91    228.94 o
   6   4   1     2236.11     2182.68     47.66 o
   7   4   1     2673.18     2705.74     59.88 o
   8   4   1     1300.41     1161.82     39.11 o
   9   4   1      164.61      101.84     24.44 o
  10   4   1     4652.18     4551.13    146.25 o
  11   4   1      846.73      858.33     74.96 o
  12   4   1     4778.74     5173.99    202.05 o
  13   4   1     1740.18     1956.19     96.14 o
  14   4   1       48.83       20.37     37.07 o
  15   4   1      368.02      288.42     69.25 o
  16   4   1       87.89      -16.29     64.77 o
  17   4   1       29.25      -49.29     98.58 o
 -17   5   1        8.79       73.33     81.88 o
 -16   5   1      250.53      244.42    101.84 o
 -15   5   1      144.37      101.84    114.47 o
 -14   5   1       61.13       73.33     73.33 o
 -13   5   1      759.09      655.05     71.70 o
 -12   5   1     3775.11     3888.34    159.28 o
 -11   5   1     2883.50     2950.17    117.73 o
 -10   5   1       23.98       20.37     24.44 o
  -9   5   1      718.79      698.23     40.33 o
  -8   5   1     1585.57     1550.85     45.22 o
  -7   5   1     2155.73     2303.67     48.88 o
  -6   5   1      404.31      481.92     16.70 o
  -5   5   1    18369.64    18291.68    310.82 o
  -4   5   1     3047.36     3270.36     50.92 o
  -3   5   1    19880.48    19896.31    288.01 o
  -2   5   1     1981.37     2013.22     34.22 o
  -1   5   1     2488.52     2315.89     43.18 o
   0   5   1    13139.44    12461.42    199.61 o
   1   5   1     2248.51     2099.99     35.03 o
   2   5   1     1991.43     2064.95     34.63 o
   3   5   1    19807.72    20040.52    325.08 o
   4   5   1     3448.40     3676.50     61.92 o
   5   5   1    18490.51    18136.47    309.60 o
   6   5   1      397.93      459.92     19.15 o
   7   5   1     2352.58     2484.95     70.07 o
   8   5   1     1913.45     1796.09     59.48 o
   9   5   1      904.68      946.32     47.25 o
  10   5   1       38.17       16.29     20.37 o
  11   5   1     2605.28     2639.75    105.10 o
  12   5   1     3671.42     3738.83    132.80 o
  13   5   1      813.55      728.78     75.77 o
  14   5   1       41.85       60.70     40.74 o
  15   5   1      144.60       89.21     56.62 o
  16   5   1      228.64      191.87     68.85 o
  17   5   1       11.91       -4.07    111.21 o
 -17   6   1       15.98      -52.96     76.99 o
 -16   6   1      817.46      835.92    143.80 o
 -15   6   1      367.55      484.77    101.03 o
 -14   6   1      206.42      215.50     61.92 o
 -13   6   1       28.72       44.81     44.40 o
 -12   6   1     3405.44     3168.92    150.73 o
 -11   6   1     2254.54     2176.98    125.06 o
 -10   6   1      289.85      273.34     31.77 o
  -9   6   1      214.12      224.87     28.52 o
  -8   6   1     1146.47     1187.89     35.03 o
  -7   6   1     2238.56     2352.96     55.81 o
  -6   6   1      463.67      443.62     21.59 o
  -5   6   1      686.05      651.79     19.55 o
  -4   6   1     7600.19     7141.18    107.95 o
  -3   6   1     7498.25     7590.10    155.61 o
  -2   6   1      133.30      138.10      4.48 o
  -1   6   1     7405.04     7534.70    121.80 o
   0   6   1     2796.27     2705.74     46.44 o
   1   6   1     7516.17     7701.72    112.03 o
   2   6   1      131.17      130.36     11.81 o
   3   6   1     7822.43     7995.84    125.47 o
   4   6   1     7637.02     7205.95    140.95 o
   5   6   1      634.42      557.69     21.18 o
   6   6   1      463.40      383.74     19.96 o
   7   6   1     2535.70     2491.06     76.59 o
   8   6   1      795.39      861.99     41.14 o
   9   6   1      148.84      101.84     28.52 o
  10   6   1      366.64      378.85     44.81 o
  11   6   1     2115.09     2117.50     99.81 o
  12   6   1     3068.73     2874.40    136.88 o
  13   6   1       19.56       12.22     40.74 o
  14   6   1      278.67      277.42     57.44 o
  15   6   1      301.76      208.17     57.03 o
  16   6   1      777.59      858.33     97.36 o
  17   6   1       13.87       20.37     94.10 o
 -17   7   1       33.70      -24.03    137.28 o
 -16   7   1      559.58      330.78    150.73 o
 -15   7   1      255.47      244.42     73.73 o
 -14   7   1      273.63      285.97     56.22 o
 -13   7   1       14.86        4.07     41.14 o
 -12   7   1      465.77      440.77     53.77 o
 -11   7   1      394.21      342.60     44.81 o
 -10   7   1        5.71       40.74     24.44 o
  -9   7   1     2834.78     2964.02    111.21 o
  -8   7   1     3555.60     3523.33     98.58 o
  -7   7   1     3943.42     3920.52     87.99 o
  -6   7   1     2009.92     1984.70     45.63 o
  -5   7   1     1368.46     1394.02     33.40 o
  -4   7   1     2179.21     2194.90     53.77 o
  -3   7   1     5855.75     5915.00    127.51 o
  -2   7   1     1792.31     1705.25     37.07 o
  -1   7   1     9894.97     9686.42    150.73 o
   0   7   1     8293.29     8874.94    132.39 o
   1   7   1     9759.63     9374.78    160.50 o
   2   7   1     1735.61     1747.61     37.48 o
   3   7   1     6244.91     6354.96    122.21 o
   4   7   1     2041.15     1990.40     39.92 o
   5   7   1     1371.44     1389.54     42.77 o
   6   7   1     1980.86     2042.14     63.55 o
   7   7   1     4072.44     3952.29    128.32 o
   8   7   1     3552.87     3607.25    107.14 o
   9   7   1     2978.32     3176.26    100.62 o
  10   7   1        2.64       16.29     32.18 o
  11   7   1      363.63      359.30     48.48 o
  12   7   1      483.00      501.88     68.44 o
  13   7   1       25.10       49.29     41.14 o
  14   7   1      249.69      252.57     52.55 o
  15   7   1      258.70      359.30     60.70 o
  16   7   1      583.86      708.41    136.06 o
  17   7   1       32.77        4.07    148.28 o
 -16   8   1     1451.75     1715.84    259.09 o
 -15   8   1      258.28      162.95    114.06 o
 -14   8   1     1590.62     1737.02    127.51 o
 -13   8   1      347.11      301.45     53.37 o
 -12   8   1      307.64      383.74     45.22 o
 -11   8   1      497.82      443.62     45.63 o
 -10   8   1       25.94       64.77     41.14 o
  -9   8   1      244.80      240.35     31.77 o
  -8   8   1     7329.22     7545.70    221.61 o
  -7   8   1     2621.67     2705.74     66.40 o
  -6   8   1       52.03       49.29      8.15 o
  -5   8   1      938.06      911.28     30.96 o
  -4   8   1      129.31      126.28     19.96 o
  -3   8   1       84.91       94.10     12.22 o
  -2   8   1     3942.81     4041.10     89.21 o
  -1   8   1    13356.87    13747.07    224.46 o
   0   8   1     1157.57     1152.85     26.07 o
   1   8   1    13340.37    13286.75    235.46 o
   2   8   1     3944.24     4049.25     81.07 o
   3   8   1      118.76       89.21     15.48 o
   4   8   1       61.78       77.40     20.37 o
   5   8   1      733.06      708.41     27.29 o
   6   8   1       54.37       56.62     16.29 o
   7   8   1     2739.39     2772.55     87.18 o
   8   8   1     6618.85     6737.07    230.57 o
   9   8   1      313.48      288.42     28.11 o
  10   8   1       40.85       28.92     37.07 o
  11   8   1      401.83      393.93     45.63 o
  12   8   1      295.81      296.97     48.48 o
  13   8   1      334.23      378.85     57.03 o
  14   8   1     1702.88     2059.25    133.21 o
  15   8   1      306.35      435.48     93.29 o
  16   8   1     1474.88     1300.32    184.13 o
 -16   9   1      717.21      632.24    199.20 o
 -15   9   1      724.83     1183.41    224.05 o
 -14   9   1      390.48      359.30     84.73 o
 -13   9   1      172.25       97.77     65.59 o
 -12   9   1      309.71      386.59     57.85 o
 -11   9   1      351.13      366.63     48.88 o
 -10   9   1      606.68      725.52     51.74 o
  -9   9   1     1552.19     1515.82     59.48 o
  -8   9   1     3030.72     3104.56     92.47 o
  -7   9   1     4593.98     4760.51    131.99 o
  -6   9   1     1138.79     1135.74     47.25 o
  -5   9   1      424.15      399.22     25.66 o
  -4   9   1      217.01      208.17     24.03 o
  -3   9   1      435.99      391.48     25.26 o
  -2   9   1      294.99      240.35     15.89 o
  -1   9   1     8638.31     8719.32    154.80 o
   0   9   1     5349.08     5424.93     94.10 o
   1   9   1     8575.39     8470.83    164.58 o
   2   9   1      305.16      260.72     20.78 o
   3   9   1      604.11      554.84     26.89 o
   4   9   1      138.47      113.66     24.44 o
   5   9   1      557.98      560.54     39.11 o
   6   9   1     1133.72     1209.89     35.44 o
   7   9   1     4633.46     4663.97    148.28 o
   8   9   1     2991.88     2908.61    116.91 o
   9   9   1     1584.48     1500.75    103.88 o
  10   9   1      643.90      651.79     65.18 o
  11   9   1      362.09      422.44     68.03 o
  12   9   1      349.06      337.71     84.33 o
  13   9   1      184.47      105.51     65.59 o
  14   9   1      353.47      215.50     76.99 o
  15   9   1      671.37      651.79    123.84 o
  16   9   1      748.88      843.25    133.62 o
 -15  10   1      284.91      134.84    123.03 o
 -14  10   1      225.37      130.36     70.07 o
 -13  10   1       40.51       52.96     76.99 o
 -12  10   1      515.87      316.93     65.99 o
 -11  10   1      122.88       81.07     60.70 o
 -10  10   1      316.15      228.94     57.85 o
  -9  10   1      516.54      557.69     42.37 o
  -8  10   1     1808.80     1769.20     75.36 o
  -7  10   1      870.46      850.59     59.48 o
  -6  10   1       97.48       77.40     28.11 o
  -5  10   1      566.76      560.54     33.40 o
  -4  10   1     1629.97     1715.84     74.14 o
  -3  10   1     3560.05     3576.70    114.47 o
  -2  10   1     1386.72     1442.09     53.37 o
  -1  10   1     3798.18     3840.67    102.66 o
   0  10   1     1732.13     1699.95     41.96 o
   1  10   1     3970.50     3920.52    103.88 o
   2  10   1     1409.23     1451.86     48.48 o
   3  10   1     3684.17     3722.94    124.65 o
   4  10   1     1360.49     1375.28     52.14 o
   5  10   1      550.50      513.28     40.33 o
   6  10   1       94.75       73.33     28.52 o
   7  10   1     1000.83     1034.72     65.59 o
   8  10   1     1704.89     1622.14     87.58 o
   9  10   1      448.70      548.73     65.59 o
  10  10   1      348.59      330.78     60.29 o
  11  10   1      105.75       89.21     56.62 o
  12  10   1      496.35      422.44     96.95 o
  13  10   1       48.56       -8.15     77.81 o
  14  10   1      272.27      244.42     73.73 o
  15  10   1      288.49      179.65     85.55 o
 -15  11   1       99.84      109.58    142.99 o
 -14  11   1       49.86      117.73    159.28 o
 -13  11   1       46.62       68.85     68.85 o
 -12  11   1      666.68      756.89    108.77 o
 -11  11   1      953.48      903.54    103.47 o
 -10  11   1      716.79      655.05     81.88 o
  -9  11   1      219.23      224.87     72.92 o
  -8  11   1      347.06      321.82     84.73 o
  -7  11   1      361.10      330.78     48.88 o
  -6  11   1       74.67       40.74     24.44 o
  -5  11   1      345.91      240.35     31.77 o
  -4  11   1     2191.22     2359.07     80.66 o
  -3  11   1     3900.41     3793.42    149.50 o
  -2  11   1      409.69      391.48     33.00 o
  -1  11   1     2005.00     2212.83     78.21 o
   0  11   1      271.34      224.87     11.41 o
   1  11   1     1948.36     2076.77     63.96 o
   2  11   1      447.64      399.22     25.66 o
   3  11   1     4112.27     4041.10    138.10 o
   4  11   1     2061.64     2147.24     70.88 o
   5  11   1      428.73      435.48     37.48 o
   6  11   1       69.35       52.96     28.92 o
   7  11   1      273.24      232.61     44.81 o
   8  11   1      333.87      326.30     64.36 o
   9  11   1      231.64      264.79     60.29 o
  10  11   1      714.12      691.31     77.40 o
  11  11   1      942.16      993.98    100.62 o
  12  11   1      664.91      711.67     88.40 o
  13  11   1       55.24        0.00     40.74 o
  14  11   1       55.74       94.10     94.10 o
  15  11   1      103.51       73.33    126.69 o
 -14  12   1       13.07       64.77    174.35 o
 -13  12   1      209.77        0.00     40.74 o
 -12  12   1     1847.91     2059.25    173.95 o
 -11  12   1     1179.08     1101.53    105.92 o
 -10  12   1      388.37      359.30     84.73 o
  -9  12   1      296.53      277.42     65.99 o
  -8  12   1     1087.97     1034.72     82.29 o
  -7  12   1      146.82      142.58     48.88 o
  -6  12   1     1006.22     1051.42     82.70 o
  -5  12   1     2643.42     2685.78    118.95 o
  -4  12   1      286.61      273.34     57.03 o
  -3  12   1     2058.30     2007.51     91.66 o
  -2  12   1      660.84      664.83     39.51 o
  -1  12   1     1160.65     1122.71     46.85 o
   0  12   1      662.08      728.78     24.03 o
   1  12   1     1070.75     1059.57     45.63 o
   2  12   1      661.42      584.98     33.81 o
   3  12   1     2065.73     2047.84     69.25 o
   4  12   1      262.00      215.50     28.11 o
   5  12   1     2763.09     2901.69    130.77 o
   6  12   1     1007.12     1002.13     56.62 o
   7  12   1       94.00       56.62     28.92 o
   8  12   1      977.43     1018.42     89.62 o
   9  12   1      255.75      310.42     60.70 o
  10  12   1      396.33      386.59     65.18 o
  11  12   1     1250.64     1427.83    139.73 o
  12  12   1     1874.44     1866.97    154.39 o
  13  12   1      229.29      134.84    106.73 o
  14  12   1        5.30      -97.36     97.36 o
 -13  13   1      139.86      150.32    114.06 o
 -12  13   1     1213.92     1332.91    214.28 o
 -11  13   1      797.61      708.41     88.40 o
 -10  13   1      229.21      305.93     84.73 o
  -9  13   1       46.69      -40.74     57.03 o
  -8  13   1        7.27       44.81     73.73 o
  -7  13   1      855.85      899.88     76.59 o
  -6  13   1      484.79      501.88     59.88 o
  -5  13   1     3882.64     4024.81    169.87 o
  -4  13   1     1869.88     1679.17     99.40 o
  -3  13   1     1138.73     1097.45     71.70 o
  -2  13   1     2153.79     2200.61    113.66 o
  -1  13   1       44.85       40.74     16.29 o
   0  13   1      377.27      354.41     48.07 o
   1  13   1       61.09       77.40     20.37 o
   2  13   1     2232.31     2581.09     84.33 o
   3  13   1     1064.22     1152.85     52.14 o
   4  13   1     1760.70     1737.02     63.96 o
   5  13   1     3841.73     3976.33    136.88 o
   6  13   1      484.76      487.62     45.22 o
   7  13   1      960.21     1063.64     74.96 o
   8  13   1        1.76      -16.29     44.81 o
   9  13   1       69.47       85.55     48.48 o
  10  13   1      208.29      138.10     64.36 o
  11  13   1      747.24      742.63    101.03 o
  12  13   1     1203.15     1014.35    121.80 o
  13  13   1      127.30      138.10    114.06 o
 -12  14   1     1903.21     1850.68    274.57 o
 -11  14   1      281.15      316.93    118.14 o
 -10  14   1       94.36       77.40     60.70 o
  -9  14   1      149.79      195.54     76.59 o
  -8  14   1       95.31      179.65     65.18 o
  -7  14   1      184.49      260.72     57.85 o
  -6  14   1       40.32      -36.66     44.81 o
  -5  14   1      497.05      632.24     70.47 o
  -4  14   1     2080.39     2001.81    119.77 o
  -3  14   1      745.37      753.23     56.22 o
  -2  14   1      165.61       97.77     28.92 o
  -1  14   1      493.02      481.92     78.62 o
   0  14   1      208.29      171.09     56.62 o
   1  14   1      576.68      638.75     61.11 o
   2  14   1      185.77      171.09     36.66 o
   3  14   1      882.63      835.92     51.74 o
   4  14   1     2112.12     1917.08     89.62 o
   5  14   1      500.29      513.28     43.59 o
   6  14   1       38.49       56.62     48.88 o
   7  14   1      211.90      171.09     45.22 o
   8  14   1       88.09       64.77     56.62 o
   9  14   1      119.68      198.80     68.44 o
  10  14   1      115.02      126.28     61.51 o
  11  14   1      321.29      281.90     72.92 o
  12  14   1     1899.23     2242.97    199.61 o
 -11  15   1       84.97      -52.96    118.14 o
 -10  15   1       39.74      191.87    102.66 o
  -9  15   1       84.73      117.73    174.35 o
  -8  15   1      578.16      648.53    142.99 o
  -7  15   1      634.39      594.35    142.99 o
  -6  15   1      117.16      182.91     81.07 o
  -5  15   1      207.54      195.54     60.70 o
  -4  15   1      610.23      591.50     68.44 o
  -3  15   1      636.01      510.43     72.10 o
  -2  15   1      571.50      622.87     89.21 o
  -1  15   1      708.13      728.78     72.51 o
   0  15   1       61.25       16.29     44.81 o
   1  15   1      713.16      821.26     76.99 o
   2  15   1      556.62      578.87     70.47 o
   3  15   1      573.32      548.73     71.70 o
   4  15   1      557.68      622.87     85.95 o
   5  15   1      210.15      142.58     41.14 o
   6  15   1      124.87      101.84     35.85 o
   7  15   1      611.66      530.80     50.11 o
   8  15   1      546.36      510.43     77.81 o
   9  15   1       83.53       94.10     57.03 o
  10  15   1       41.92       73.33     56.62 o
  11  15   1       91.44        8.15     82.29 o
 -10  16   1       24.84     -126.28    276.60 o
  -9  16   1      530.07      810.26    174.35 o
  -8  16   1      971.02      877.07    173.95 o
  -7  16   1     1016.44     1192.37    207.35 o
  -6  16   1      150.55      158.06     90.03 o
  -5  16   1       56.17       94.10     85.55 o
  -4  16   1      111.45      195.54     85.55 o
  -3  16   1      177.11      162.95     84.73 o
  -2  16   1      154.49      198.80     81.07 o
  -1  16   1      224.07      349.52     76.59 o
   0  16   1     1813.78     1855.97    131.99 o
   1  16   1      190.88      240.35    114.88 o
   2  16   1      166.35      174.35     85.95 o
   3  16   1      148.15       85.55     65.18 o
   4  16   1      140.55       89.21     73.73 o
   5  16   1       34.34      179.65     52.96 o
   6  16   1      153.16      162.95     65.18 o
   7  16   1      961.62      785.00    100.21 o
   8  16   1      935.24      810.26    119.77 o
   9  16   1      574.64      530.80    144.21 o
  10  16   1       18.85      -40.74     85.55 o
  -8  17   1      892.59      525.10    151.95 o
  -7  17   1      898.04      781.33    167.84 o
  -6  17   1      204.85      252.57     97.36 o
  -5  17   1      129.97      211.83    109.58 o
  -4  17   1        7.48       52.96     73.33 o
  -3  17   1       28.93       -8.15     69.66 o
  -2  17   1      348.75      301.45     92.88 o
  -1  17   1     1196.89     1259.18    145.02 o
   0  17   1     3242.00     3538.41    250.53 o
   1  17   1     1171.55     1080.34    155.21 o
   2  17   1      323.13      433.03     98.18 o
   3  17   1       18.94      150.32     96.95 o
   4  17   1       28.72        0.00     40.74 o
   5  17   1      153.67      150.32     61.11 o
   6  17   1      213.96      142.58     68.44 o
   7  17   1      899.88      969.95    111.21 o
   8  17   1      800.17      632.24    109.17 o
  -6  18   1      122.68       68.85    125.88 o
  -5  18   1       57.97       64.77    105.92 o
  -4  18   1      112.90      198.80    138.51 o
  -3  18   1      449.02      359.30    167.02 o
  -2  18   1       49.08      126.28     93.29 o
  -1  18   1        7.96       73.33    129.95 o
   0  18   1      855.81      749.56    125.88 o
   1  18   1       18.98      -20.37     94.10 o
   2  18   1       48.44       64.77    137.69 o
   3  18   1      412.31      208.17    114.06 o
   4  18   1      133.95      130.36     97.77 o
   5  18   1       33.60      134.84     97.77 o
   6  18   1      119.40      228.94    106.32 o
  -1  19   1      317.39      277.42    102.25 o
   0  19   1      243.51      349.52    116.91 o
   1  19   1      335.06      236.68    102.25 o
   2   0   2      260.71      326.30      9.37 o
   3   0   2     1533.21     1500.75     34.63 o
   4   0   2     8649.71     9288.42    184.54 o
   5   0   2     1696.92     1801.39     43.18 o
   6   0   2    11926.45    12618.66    258.27 o
   7   0   2     3363.78     3197.85     93.69 o
   8   0   2     2359.97     2291.45     79.44 o
   9   0   2     8408.82     8494.05    270.49 o
  10   0   2      657.57      664.83     36.26 o
  11   0   2     1378.32     1481.19     68.85 o
  12   0   2      853.07      911.28     46.44 o
  13   0   2       63.85       60.70     33.00 o
  14   0   2      253.29      240.35     37.48 o
  15   0   2     1613.75     1855.97    131.99 o
  16   0   2       53.97      105.51     85.14 o
  17   0   2     3504.16     3614.99    322.23 o
  18   0   2       99.71      166.21    101.84 o
 -18   1   2       32.54      101.84     97.77 o
 -17   1   2       70.99      134.84     76.99 o
 -16   1   2      249.64      228.94     77.40 o
 -15   1   2      287.34      134.84     69.66 o
 -14   1   2      519.27      513.28     72.10 o
 -13   1   2      152.06      117.73     28.92 o
 -12   1   2      152.61      126.28     24.44 o
 -11   1   2      468.02      411.85     33.81 o
 -10   1   2      298.08      240.35     19.96 o
  -9   1   2      370.97      371.52     29.33 o
  -8   1   2    21880.36    22058.62    512.06 o
  -7   1   2     7696.88     7791.75    169.06 o
  -6   1   2      331.22      288.42     17.52 o
  -5   1   2      400.30      427.74     13.04 o
  -4   1   2     8013.11     7369.30    120.58 o
  -3   1   2    17624.41    17573.49    355.23 o
  -2   1   2     8257.63     8030.06    182.91 o
   2   1   2     8154.63     7961.62    159.28 o
   3   1   2    18251.07    18205.32    344.63 o
   5   1   2      384.45      414.70     20.78 o
   6   1   2      258.28      166.21     16.29 o
   7   1   2     7952.70     8295.25    174.35 o
   8   1   2    21998.81    21944.96    529.58 o
   9   1   2      391.78      366.63     31.77 o
  10   1   2      377.40      349.52     40.74 o
  11   1   2      442.04      386.59     40.33 o
  12   1   2      118.36      101.84     32.18 o
  13   1   2      143.40      150.32     40.74 o
  14   1   2      493.88      422.44     52.55 o
  15   1   2      337.58      211.83     68.85 o
  16   1   2      228.13      232.61     81.88 o
  17   1   2       67.78       40.74     77.40 o
  18   1   2       28.79       28.92    142.99 o
 -18   2   2       83.02      -56.62    105.92 o
 -17   2   2       11.95      105.51     85.14 o
 -16   2   2      292.34      292.49     93.69 o
 -15   2   2     2468.38     2840.18    176.80 o
 -14   2   2       11.41       49.29     49.29 o
 -13   2   2      611.13      622.87     44.40 o
 -12   2   2      299.75      326.30     37.07 o
 -11   2   2     5260.21     5481.56    170.28 o
 -10   2   2      451.72      484.77     28.11 o
  -9   2   2     2372.89     2248.68     66.40 o
  -8   2   2     1927.80     1961.89     56.62 o
  -7   2   2     4449.51     4439.91    102.25 o
  -6   2   2     5954.20     6123.16    119.77 o
  -5   2   2     4302.54     4603.27     86.77 o
  -4   2   2      690.25      718.60     17.11 o
  -3   2   2    28358.77    28737.03    519.40 o
  -2   2   2      873.19     1174.85     30.55 o
   0   2   2       56.70      244.42      8.15 o
   1   2   2      281.48      204.50      7.33 o
   2   2   2      863.16     1170.37     30.55 o
   3   2   2    27674.67    28134.53    535.28 o
   4   2   2      485.86      516.14     17.52 o
   5   2   2     4437.94     4672.52     96.14 o
   6   2   2     6046.96     6053.50    109.17 o
   7   2   2     4381.28     4406.10    101.84 o
   8   2   2     2006.14     1939.48     67.62 o
   9   2   2     2506.61     2478.43     76.18 o
  10   2   2      442.24      522.25     40.74 o
  11   2   2     5216.47     5481.56    207.76 o
  12   2   2      327.74      337.71     44.40 o
  13   2   2      755.58      767.48     56.62 o
  14   2   2       16.94       60.70     36.66 o
  15   2   2     2590.02     2874.40    150.73 o
  16   2   2      271.52      224.87     90.03 o
  17   2   2       16.50       16.29     72.92 o
  18   2   2       84.89      138.10     85.55 o
 -18   3   2        8.98       49.29    118.14 o
 -17   3   2       79.44      138.10     81.07 o
 -16   3   2       34.12       97.77     73.33 o
 -15   3   2       21.80       -8.15    106.73 o
 -14   3   2      203.87      204.50     61.92 o
 -13   3   2       52.60       40.74     44.81 o
 -12   3   2     2147.42     2123.61     88.40 o
 -11   3   2      829.34      854.66     37.48 o
 -10   3   2     1846.77     1922.78     55.81 o
  -9   3   2       23.77       44.81     16.29 o
  -8   3   2     3618.40     3637.80     84.73 o
  -7   3   2      219.12      215.50     16.70 o
  -6   3   2     2692.41     2346.85     55.81 o
  -5   3   2      187.51      147.06     12.22 o
  -4   3   2    71993.27    71894.10   1266.51 o
  -3   3   2    13124.18    12748.20    216.31 o
  -2   3   2    11747.99    10836.83    199.20 o
  -1   3   2    10578.14    10889.79    266.42 o
   0   3   2    23809.76    21269.55    428.14 o
   1   3   2    10926.49    11252.34    189.43 o
   2   3   2    11324.38    10493.82    196.35 o
   3   3   2    12628.47    12051.60    224.05 o
   4   3   2    72721.28    72339.77   1098.67 o
   5   3   2      157.14      154.80     12.63 o
   6   3   2     2816.97     2548.91     51.74 o
   7   3   2      212.15      182.91     15.48 o
   8   3   2     3021.33     2915.54     75.77 o
   9   3   2       35.67       40.74     20.37 o
  10   3   2     1948.05     1945.19     84.33 o
  11   3   2      771.83      742.63     48.88 o
  12   3   2     2085.70     2135.43    100.21 o
  13   3   2       44.60       52.96     32.59 o
  14   3   2      163.99      277.42     65.99 o
  15   3   2       29.35       44.81     48.88 o
  16   3   2       28.22       85.55     81.47 o
  17   3   2       87.45       12.22     81.88 o
  18   3   2       11.22      109.58    121.40 o
 -17   4   2      251.85      301.45    126.28 o
 -16   4   2       39.80       44.81     73.73 o
 -15   4   2     1095.55     1055.49    107.95 o
 -14   4   2       16.42       12.22     61.51 o
 -13   4   2     5514.36     5934.55    354.00 o
 -12   4   2      601.24      622.87     47.66 o
 -11   4   2     3524.55     3500.52    120.99 o
 -10   4   2      827.50      802.92     32.59 o
  -9   4   2       30.37       20.37     24.44 o
  -8   4   2      410.26      366.63     29.33 o
  -7   4   2     1303.60     1114.15     38.29 o
  -6   4   2      900.88      896.21     26.89 o
  -5   4   2     6620.10     6905.72    127.10 o
  -4   4   2     7736.23     7915.99    125.06 o
  -3   4   2     4223.80     4271.67     74.96 o
  -2   4   2    15103.56    15922.02    241.57 o
  -1   4   2      426.35      468.07     11.00 o
   0   4   2     2190.36     1866.97     33.00 o
   1   4   2      401.60      440.77     13.44 o
   2   4   2    15278.46    16294.76    244.42 o
   3   4   2     3988.73     4065.54     65.18 o
   4   4   2     7806.74     7938.81    125.06 o
   5   4   2     6492.76     6757.84    115.29 o
   6   4   2      928.72      942.65     31.37 o
   7   4   2     1498.77     1379.76     42.77 o
   8   4   2      488.65      457.07     27.29 o
   9   4   2       38.73       44.81     24.85 o
  10   4   2      873.51      942.65     58.66 o
  11   4   2     3750.07     3722.94    163.76 o
  12   4   2      503.63      427.74     44.81 o
  13   4   2     5479.66     6033.54    297.38 o
  14   4   2       15.09       52.96     36.26 o
  15   4   2     1014.91      934.50     81.88 o
  16   4   2       27.34      -24.03     72.92 o
  17   4   2      275.51      391.48    121.40 o
 -17   5   2       62.59      -40.74     85.55 o
 -16   5   2       51.00      130.36     93.29 o
 -15   5   2       25.26       -8.15     57.44 o
 -14   5   2       43.50       85.55     69.66 o
 -13   5   2      627.47      711.67     85.14 o
 -12   5   2     2356.86     2535.87    109.17 o
 -11   5   2     1534.28     1616.85     87.18 o
 -10   5   2      149.80      126.28     15.89 o
  -9   5   2      303.19      316.93     24.85 o
  -8   5   2     1770.82     1833.97     54.59 o
  -7   5   2      158.46      126.28     15.89 o
  -6   5   2       85.60       81.07     15.89 o
  -5   5   2      646.34      603.72     18.74 o
  -4   5   2    60238.44    61643.47    950.80 o
  -3   5   2     5034.38     4973.97     81.07 o
  -2   5   2       28.20       20.37      4.07 o
  -1   5   2      708.89      688.05     16.70 o
   0   5   2     1303.73     1097.45     21.18 o
   1   5   2      695.36      691.31     16.70 o
   2   5   2       18.61       24.03      8.15 o
   3   5   2     4962.02     5019.19     90.44 o
   4   5   2    58977.41    59912.56    999.68 o
   5   5   2      689.98      698.23     23.63 o
   6   5   2       98.77       94.10     12.22 o
   7   5   2      122.38      101.84     16.70 o
   8   5   2     1585.76     1601.37     50.92 o
   9   5   2      331.47      347.49     33.40 o
  10   5   2      219.45      186.57     27.70 o
  11   5   2     1688.19     1731.73     74.55 o
  12   5   2     2359.81     2377.81    112.03 o
  13   5   2      598.86      516.14     63.96 o
  14   5   2       62.07       89.21     48.07 o
  15   5   2       35.14        8.15     57.44 o
  16   5   2       54.80        0.00     40.74 o
  17   5   2       71.23       97.77    109.99 o
 -17   6   2       20.17       40.74    134.43 o
 -16   6   2       24.40      -85.95     85.95 o
 -15   6   2     1896.11     2047.84    173.13 o
 -14   6   2      104.74      150.32     56.22 o
 -13   6   2      634.86      658.31     55.81 o
 -12   6   2      481.38      433.03     58.25 o
 -11   6   2     3930.67     4163.72    181.28 o
 -10   6   2      355.02      256.64     28.52 o
  -9   6   2      993.79     1042.86     37.07 o
  -8   6   2      488.43      459.92     24.44 o
  -7   6   2     3610.76     3754.31     85.95 o
  -6   6   2       49.79       52.96     12.22 o
  -5   6   2     6121.72     6365.14    122.21 o
  -4   6   2     5131.90     5238.76     83.10 o
  -3   6   2      662.96      749.56     17.52 o
  -2   6   2      637.46      655.05     19.55 o
  -1   6   2     3655.85     3864.71     63.55 o
   0   6   2      542.27      496.18     11.41 o
   1   6   2     3571.15     3801.57     54.99 o
   2   6   2      701.58      725.52     17.11 o
   3   6   2      617.20      681.53     19.96 o
   4   6   2     5298.25     5443.67     94.10 o
   5   6   2     5695.77     5827.00    107.14 o
   6   6   2       64.33       44.81     16.29 o
   7   6   2     3463.50     3440.64    104.69 o
   8   6   2      555.35      554.84     33.00 o
   9   6   2      794.17      781.33     46.44 o
  10   6   2      309.42      240.35     31.77 o
  11   6   2     4156.79     4577.20    181.28 o
  12   6   2      441.52      383.74     45.22 o
  13   6   2      623.35      569.91     51.74 o
  14   6   2       98.07      130.36     52.55 o
  15   6   2     1844.66     1828.68    136.47 o
  16   6   2       37.61       28.92     65.59 o
  17   6   2       40.34       -8.15    127.10 o
 -17   7   2       32.28      219.16    170.28 o
 -16   7   2      290.42      481.92    162.54 o
 -15   7   2      238.11      182.91     84.73 o
 -14   7   2      112.18       97.77     56.62 o
 -13   7   2       28.75       44.81     41.14 o
 -12   7   2      680.83      606.98     56.62 o
 -11   7   2      468.40      451.77     48.88 o
 -10   7   2       11.63        8.15     28.52 o
  -9   7   2      143.01      150.32     20.37 o
  -8   7   2    10963.57    10983.48    281.08 o
  -7   7   2     1282.50     1286.47     32.18 o
  -6   7   2     4078.99     3944.55     80.25 o
  -5   7   2      318.57      321.82     15.89 o
  -4   7   2     5471.73     5472.19     94.51 o
  -3   7   2      661.77      668.09     19.96 o
  -2   7   2     1560.93     1403.79     33.40 o
  -1   7   2      577.41      572.76     12.22 o
   0   7   2    34243.40    33812.44    586.61 o
   1   7   2      685.76      681.53     19.96 o
   2   7   2     1562.38     1384.65     33.40 o
   3   7   2      752.85      705.16     20.37 o
   4   7   2     5412.95     5406.19     93.69 o
   5   7   2      277.45      273.34     21.18 o
   6   7   2     4291.57     4008.92     96.95 o
   7   7   2     1261.61     1241.25     44.81 o
   8   7   2    10732.22    11212.02    310.82 o
   9   7   2      172.55      171.09     33.40 o
  10   7   2        8.91       12.22     20.78 o
  11   7   2      383.86      373.96     44.40 o
  12   7   2      552.39      533.65     56.22 o
  13   7   2       38.34      -44.81     44.81 o
  14   7   2      138.25      179.65     44.40 o
  15   7   2      242.88      224.87     85.95 o
  16   7   2      328.91      391.48    121.40 o
  17   7   2       24.08     -105.51    150.73 o
 -16   8   2      437.59      658.31    183.32 o
 -15   8   2     1672.50     1823.38    250.53 o
 -14   8   2      395.36      285.97     73.33 o
 -13   8   2       93.25      105.51     65.59 o
 -12   8   2       99.64       77.40     44.81 o
 -11   8   2      774.68      688.05     73.73 o
 -10   8   2      780.23      892.14     49.70 o
  -9   8   2     5933.84     6273.89    171.91 o
  -8   8   2     1368.62     1398.90     42.77 o
  -7   8   2     3486.15     3508.26     75.77 o
  -6   8   2      494.02      522.25     20.37 o
  -5   8   2        4.88       16.29      4.07 o
  -4   8   2       62.16       52.96      8.55 o
  -3   8   2     2130.68     2267.01     42.37 o
  -2   8   2       50.50       68.85      8.55 o
  -1   8   2     6061.56     5797.67     97.36 o
   0   8   2     5415.82     5220.03    101.43 o
   1   8   2     5920.06     5758.97     96.95 o
   2   8   2       35.07       40.74     12.22 o
   3   8   2     1956.31     2059.25     46.44 o
   4   8   2       33.43       12.22      8.15 o
   5   8   2       18.62        4.07     12.22 o
   6   8   2      465.46      451.77     24.44 o
   7   8   2     3743.19     3568.96    106.73 o
   8   8   2     1450.40     1398.90     71.70 o
   9   8   2     5536.97     5885.67    225.28 o
  10   8   2      730.19      698.23     70.88 o
  11   8   2      992.64     1105.60     84.73 o
  12   8   2      126.54      224.87     78.62 o
  13   8   2       67.63       20.37     81.47 o
  14   8   2      407.74      501.88     85.95 o
  15   8   2     1701.00     2053.55    184.95 o
  16   8   2      422.01      252.57    105.51 o
 -16   9   2       84.06      371.52    160.10 o
 -15   9   2      611.60      711.67    183.72 o
 -14   9   2      101.95      147.06    106.73 o
 -13   9   2       29.65      -24.03     81.07 o
 -12   9   2      640.11      688.05     60.29 o
 -11   9   2       42.30       32.18     28.11 o
 -10   9   2      740.60      721.86     48.07 o
  -9   9   2     1143.26     1101.53     46.44 o
  -8   9   2     6460.11     6716.29    156.84 o
  -7   9   2     1796.63     1889.38     55.40 o
  -6   9   2      740.66      732.45     30.96 o
  -5   9   2      145.98      154.80     12.63 o
  -4   9   2     1502.08     1403.79     43.18 o
  -3   9   2      497.50      510.43     28.92 o
  -2   9   2       50.45       73.33     16.29 o
  -1   9   2     4156.40     4230.12     83.10 o
   0   9   2    40313.91    41454.27    753.63 o
   1   9   2     4076.32     4065.54     81.47 o
   2   9   2       53.68       56.62     12.63 o
   3   9   2      590.58      632.24     28.92 o
   4   9   2     1036.97      982.17     44.00 o
   5   9   2      190.08      162.95     13.04 o
   6   9   2      706.59      721.86     37.89 o
   7   9   2     1918.12     1872.68     71.70 o
   8   9   2     6492.69     6684.92    187.80 o
   9   9   2     1101.85     1051.42     78.62 o
  10   9   2      774.79      785.00     68.03 o
  11   9   2       26.45       81.07     56.22 o
  12   9   2      525.26      603.72     78.21 o
  13   9   2       37.65       36.66     48.88 o
  14   9   2      115.57       89.21     76.99 o
  15   9   2      593.42      597.61     96.55 o
  16   9   2      101.61      158.06    129.95 o
 -15  10   2     1037.78     1205.40    226.09 o
 -14  10   2      230.56      162.95    114.06 o
 -13  10   2       22.91       97.77    142.58 o
 -12  10   2       14.91       44.81     48.88 o
 -11  10   2     1311.25     1365.50    103.88 o
 -10  10   2       62.34      -20.37     24.44 o
  -9  10   2     1983.77     2030.33     92.07 o
  -8  10   2     1738.26     1817.68     70.88 o
  -7  10   2     1871.31     1823.38     87.18 o
  -6  10   2      434.52      386.59     40.33 o
  -5  10   2     1999.60     2047.84     81.07 o
  -4  10   2      421.12      378.85     27.29 o
  -3  10   2     1648.08     1758.20     64.36 o
  -2  10   2     1353.12     1250.22     58.66 o
  -1  10   2     1177.09     1187.89     30.96 o
   0  10   2     1073.59      998.05     28.11 o
   1  10   2     1123.53     1139.82     34.63 o
   2  10   2     1242.04     1205.40     35.44 o
   3  10   2     1526.35     1535.78     54.99 o
   4  10   2      499.05      451.77     32.59 o
   5  10   2     1716.23     1737.02     69.25 o
   6  10   2      390.75      419.59     49.70 o
   7  10   2     1721.54     1721.13     68.85 o
   8  10   2     1692.60     1627.03     97.77 o
   9  10   2     1958.83     1710.54    100.21 o
  10  10   2       46.49      101.84     52.96 o
  11  10   2     1473.54     1545.97    115.29 o
  12  10   2        7.34       28.92     65.59 o
  13  10   2       29.29      101.84     65.59 o
  14  10   2      238.94      256.64     85.95 o
  15  10   2     1145.51     1148.78    138.51 o
 -14  11   2      113.85      211.83    122.62 o
 -13  11   2       49.75      171.09    158.47 o
 -12  11   2      352.43      154.80     88.81 o
 -11  11   2      859.51      954.47     98.58 o
 -10  11   2     1536.47     1828.68    109.17 o
  -9  11   2      277.26      264.79     64.36 o
  -8  11   2     2035.35     1990.40    108.36 o
  -7  11   2        6.61       -4.07     37.07 o
  -6  11   2      368.33      393.93     45.63 o
  -5  11   2      482.77      391.48     33.00 o
  -4  11   2     7222.72     7501.29    265.20 o
  -3  11   2      400.31      347.49     28.52 o
  -2  11   2      469.95      473.77     36.26 o
  -1  11   2      694.51      718.60     20.37 o
   0  11   2     3469.33     3351.02     81.47 o
   1  11   2      681.50      742.63     27.70 o
   2  11   2      437.40      399.22     25.66 o
   3  11   2      545.54      582.13     33.81 o
   4  11   2     7584.17     8098.90    218.35 o
   5  11   2      482.79      414.70     33.81 o
   6  11   2      404.93      310.42     35.85 o
   7  11   2        6.04       -4.07     37.07 o
   8  11   2     1691.41     1476.31     88.40 o
   9  11   2      245.10      182.91     69.25 o
  10  11   2     1502.62     1796.09    135.25 o
  11  11   2      874.83      966.28    111.21 o
  12  11   2      357.65      354.41     76.99 o
  13  11   2       62.62       44.81     65.18 o
  14  11   2       90.23       94.10     90.44 o
 -14  12   2        7.61      171.09    183.72 o
 -13  12   2      882.50      982.17    204.09 o
 -12  12   2      696.91      728.78    110.40 o
 -11  12   2     1836.28     1737.02    212.65 o
 -10  12   2      151.21       73.33     81.88 o
  -9  12   2       29.98      113.66     61.11 o
  -8  12   2       41.59      121.80     53.37 o
  -7  12   2      170.41       94.10     57.03 o
  -6  12   2      795.22      817.59    113.25 o
  -5  12   2     1370.54     1384.65    109.17 o
  -4  12   2      921.97      774.41     63.96 o
  -3  12   2     2561.22     2594.13    123.43 o
  -2  12   2      181.14      138.10     28.52 o
  -1  12   2      211.10      158.06     24.03 o
   0  12   2      640.64      718.60     27.29 o
   1  12   2      260.93      224.87     24.85 o
   2  12   2      165.65      138.10     21.18 o
   3  12   2     2484.17     2555.43     70.88 o
   4  12   2      955.49      942.65     46.85 o
   5  12   2     1336.16     1413.16     67.22 o
   6  12   2      726.39      718.60     58.25 o
   7  12   2      237.54      195.54     41.14 o
   8  12   2       16.40       40.74     32.59 o
   9  12   2        4.59       44.81     48.88 o
  10  12   2      143.92      126.28     52.96 o
  11  12   2     1979.09     2365.18    217.13 o
  12  12   2      681.42      821.26    142.58 o
  13  12   2      863.66     1110.08    148.69 o
  14  12   2        4.20      -52.96    109.58 o
 -13  13   2      474.94      373.96    180.06 o
 -12  13   2      751.81      923.10    197.98 o
 -11  13   2      492.85      219.16    130.36 o
 -10  13   2      204.96      252.57    121.80 o
  -9  13   2      140.01      228.94     81.07 o
  -8  13   2      233.69      198.80     93.69 o
  -6  13   2      101.71       94.10     72.92 o
  -5  13   2     2016.89     1967.59    203.68 o
  -4  13   2     4947.65     5340.61    233.02 o
  -3  13   2     1333.08     1268.55     86.36 o
  -2  13   2      805.79      846.92     59.48 o
  -1  13   2      362.21      268.86     29.33 o
   0  13   2      292.78      316.93     24.85 o
   1  13   2      265.23      273.34     29.74 o
   2  13   2      774.75      756.89     45.63 o
   3  13   2     1392.11     1555.74     70.47 o
   4  13   2     5036.53     5312.91    176.80 o
   5  13   2     1952.39     1984.70     79.44 o
   6  13   2       78.27       68.85     37.07 o
   7  13   2       45.82       81.07     36.66 o
   8  13   2      220.45      232.61     40.74 o
   9  13   2      188.74      162.95     48.88 o
  10  13   2      257.80      292.49     76.59 o
  11  13   2      504.53      476.62     80.66 o
  12  13   2      773.57     1218.85    169.47 o
  13  13   2      435.04      465.22    101.84 o
  -6  14   2      342.29      288.42     84.33 o
  -5  14   2      837.10      760.15     73.73 o
  -4  14   2     2188.54     2164.76    124.65 o
  -3  14   2      114.15       68.85     52.96 o
  -2  14   2      161.80      166.21     57.44 o
  -1  14   2      124.51       68.85     37.07 o
   0  14   2      251.49      383.74     65.18 o
   1  14   2      162.21      182.91     53.37 o
   2  14   2      141.87      162.95     27.70 o
   3  14   2      102.71       94.10     24.85 o
   4  14   2     2206.39     2291.45     97.77 o
   5  14   2      824.93      934.50     58.66 o
   6  14   2      291.25      406.96     43.59 o
   7  14   2      652.15      635.50     48.48 o
   8  14   2       18.59       64.77     44.00 o
   9  14   2       66.43       89.21     56.62 o
  10  14   2      367.73      204.50     72.92 o
  11  14   2      442.64      440.77     85.95 o
  12  14   2      505.08      684.79    136.88 o
  -7  15   2      806.37      989.91    196.76 o
  -6  15   2      787.61      806.59    119.77 o
  -5  15   2      136.06      166.21     80.66 o
  -4  15   2     2549.78     2712.67    186.17 o
  -3  15   2      831.87      843.25    100.21 o
  -2  15   2      296.47      162.95     61.92 o
  -1  15   2      539.44      399.22     74.14 o
   0  15   2     1587.03     1570.81     91.25 o
   1  15   2      576.42      542.62     74.55 o
   2  15   2      334.80      260.72     49.29 o
   3  15   2      899.34      850.59     78.21 o
   4  15   2     2618.68     2819.81    135.65 o
   5  15   2      119.91      109.58     44.00 o
   6  15   2      767.37      708.41     61.11 o
   7  15   2      862.49      899.88     61.11 o
   8  15   2      819.55      835.92     73.73 o
   9  15   2       74.72       49.29     49.29 o
  10  15   2      126.96      240.35     85.14 o
  11  15   2      353.87      378.85    134.02 o
  -9  16   2      940.35      839.59    133.21 o
  -8  16   2      646.62      337.71    145.43 o
  -7  16   2      446.44      513.28    133.21 o
  -6  16   2      830.20      869.33    139.32 o
  -5  16   2      790.06      688.05     96.95 o
  -4  16   2       81.46       77.40     60.70 o
  -3  16   2       20.47      -77.40     77.40 o
  -2  16   2       91.02       68.85     64.77 o
  -1  16   2       88.34      138.10     97.36 o
   0  16   2     1400.25     1495.86    123.43 o
   1  16   2      108.10      121.80     53.37 o
   2  16   2       72.57       89.21     44.81 o
   3  16   2       31.13        8.15     61.51 o
   4  16   2      101.39       12.22     57.44 o
   5  16   2      940.55      778.07     88.81 o
   6  16   2      751.98      861.99     93.69 o
   7  16   2      490.14      584.98     80.25 o
   8  16   2      666.28      691.31    127.51 o
   9  16   2      827.81      799.26    104.69 o
  -8  17   2     1092.16     1361.02    249.72 o
  -7  17   2      450.46      337.71    142.99 o
  -6  17   2       68.66      117.73    121.80 o
  -5  17   2       27.81      -44.81    171.09 o
  -4  17   2      366.03      435.48    106.73 o
  -3  17   2       31.07       -8.15     69.66 o
  -2  17   2       56.85      126.28     85.95 o
  -1  17   2     1642.53     1545.97    145.43 o
   0  17   2     3121.33     2819.81    230.57 o
   1  17   2     1599.58     1721.13    174.76 o
   2  17   2       62.83       89.21     65.18 o
   3  17   2       29.91       12.22     69.66 o
   4  17   2      354.98      330.78     81.07 o
   5  17   2       35.85      -12.22     57.44 o
   6  17   2       64.86       24.03     81.07 o
   7  17   2      476.36      386.59     90.44 o
   8  17   2     1266.10     1525.60    154.39 o
  -6  18   2       78.85       60.70    138.10 o
  -5  18   2      127.01      142.58    118.95 o
  -4  18   2       65.90       28.92    114.47 o
  -3  18   2      266.46       73.33     97.36 o
  -2  18   2      704.59      642.01    126.28 o
  -1  18   2       29.03       32.18    125.47 o
   0  18   2      247.24      347.49    109.58 o
   1  18   2       50.04      126.28    117.73 o
   2  18   2      638.93      651.79    149.91 o
   3  18   2      278.34      383.74    122.62 o
   4  18   2       84.72      -44.81     94.10 o
   5  18   2      121.34       89.21    101.43 o
   6  18   2       64.70      186.57    101.03 o
  -1  19   2      565.80      536.91    127.10 o
   0  19   2     1005.77     1105.60    127.51 o
   1  19   2      608.18      211.83    118.95 o
   1   0   3     6426.83     7512.70    177.21 o
   2   0   3      181.38      195.54     12.63 o
   3   0   3     1080.35     1152.85     39.11 o
   4   0   3     1107.59      846.92     18.74 o
   5   0   3      415.37      321.82     11.41 o
   6   0   3      683.96      681.53     23.22 o
   7   0   3     3630.42     3661.02     85.14 o
   8   0   3      321.05      349.52     24.03 o
   9   0   3     9870.31    10454.72    313.27 o
  10   0   3       33.48       44.81     16.29 o
  11   0   3      111.98       64.77     20.37 o
  12   0   3     1510.75     1384.65     66.40 o
  13   0   3      176.11      208.17     40.33 o
  14   0   3       22.05       12.22     28.52 o
  15   0   3      641.88      557.69     78.21 o
  16   0   3      337.55      256.64     90.03 o
  17   0   3       37.14       -8.15     90.03 o
  18   0   3       13.06       12.22    138.91 o
 -18   1   3       29.34       36.66    102.25 o
 -17   1   3       78.02      174.35    121.40 o
 -16   1   3     4705.45     5576.47    352.78 o
 -15   1   3       76.05       52.96     61.11 o
 -14   1   3     3177.67     3801.57    204.50 o
 -13   1   3       75.90      113.66     28.52 o
 -12   1   3     2555.81     2548.91    103.06 o
 -11   1   3     1240.74     1232.29     53.77 o
 -10   1   3      867.57      828.59     40.33 o
  -9   1   3     1422.77     1432.31     62.73 o
  -8   1   3     6378.39     6447.02    194.72 o
  -7   1   3      808.33      688.05     30.15 o
  -6   1   3     1745.12     1812.38     37.89 o
  -5   1   3      473.51      448.92     16.29 o
  -4   1   3      695.08      721.86     20.78 o
  -3   1   3     3313.12     3307.02     73.33 o
  -2   1   3    11146.22    10415.61    286.79 o
  -1   1   3      324.72      378.85     17.52 o
   0   1   3     7611.38     7325.72    185.76 o
   1   1   3      404.90      496.18     17.11 o
   2   1   3    11064.41    10376.50    208.17 o
   3   1   3     3878.97     3699.72     77.81 o
   4   1   3      597.06      626.13     19.15 o
   5   1   3      587.78      616.35     19.15 o
   6   1   3     1940.72     2001.81     51.33 o
   7   1   3      883.58      828.59     33.00 o
   8   1   3     6646.42     6926.90    180.46 o
   9   1   3     1398.41     1442.09     58.25 o
  10   1   3      936.35      974.02     47.66 o
  11   1   3     1250.85     1277.51     59.48 o
  12   1   3     2139.17     2111.80     82.29 o
  13   1   3       78.72       12.22     49.29 o
  14   1   3     3109.47     3395.83    171.09 o
  15   1   3       98.88      -12.22     53.37 o
  16   1   3     4688.35     5284.80    361.74 o
  17   1   3       92.91      162.95     97.77 o
  18   1   3       56.15      224.87    126.28 o
 -18   2   3       58.53       -4.07     90.84 o
 -17   2   3       75.20       28.92     89.62 o
 -16   2   3      228.54      252.57     81.07 o
 -15   2   3      424.61      404.11     82.29 o
 -14   2   3       11.72       73.33     65.59 o
 -13   2   3      117.78      113.66     28.52 o
 -12   2   3     1151.15     1161.82     56.62 o
 -11   2   3     1172.76     1178.93     52.55 o
 -10   2   3      141.54       97.77     24.03 o
  -9   2   3     2715.26     2626.72     91.66 o
  -8   2   3     4788.14     5046.49    136.06 o
  -7   2   3     8319.50     9056.22    194.31 o
  -6   2   3     5802.84     5758.97    125.88 o
  -5   2   3     7096.45     7391.30    142.58 o
  -4   2   3     2094.44     2170.87     47.66 o
  -3   2   3    30951.89    30293.99    622.05 o
  -2   2   3      870.17      966.28     31.77 o
  -1   2   3     8778.08     9251.35    196.35 o
   0   2   3       14.00       64.77      8.15 o
   1   2   3     8769.77     9068.44    182.50 o
   2   2   3      916.26     1002.13     20.37 o
   3   2   3    31794.45    32006.16    593.94 o
   4   2   3     1956.60     2094.28     46.85 o
   5   2   3     7036.51     7119.59    150.73 o
   6   2   3     5837.22     5662.43    125.06 o
   7   2   3     7964.57     8400.36    198.80 o
   8   2   3     4762.36     4857.87    124.65 o
   9   2   3     2492.23     2365.18     86.77 o
  10   2   3      132.05      101.84     24.44 o
  11   2   3     1310.25     1365.50     70.88 o
  12   2   3     1287.48     1437.20     82.29 o
  13   2   3      156.86      134.84     37.07 o
  14   2   3        8.28       -8.15     49.29 o
  15   2   3      364.19      333.23     60.70 o
  16   2   3      224.54      240.35     85.14 o
  17   2   3       65.12      219.16    126.69 o
  18   2   3       76.41      182.91    117.32 o
 -18   3   3      550.47      802.92    148.28 o
 -17   3   3       34.35      -24.03    105.51 o
 -16   3   3      876.98     1002.13    121.40 o
 -15   3   3      136.63      142.58     80.66 o
 -14   3   3      434.00      378.85     96.95 o
 -13   3   3      370.71      264.79     56.22 o
 -12   3   3     5326.57     5368.71    205.72 o
 -11   3   3       63.40       52.96     20.37 o
 -10   3   3     3233.24     3292.36    131.99 o
  -9   3   3      233.23      130.36     24.85 o
  -8   3   3      545.31      516.14     31.77 o
  -7   3   3     3524.74     3848.82     79.03 o
  -6   3   3      269.26      301.45     19.96 o
  -5   3   3     6725.84     7216.95    151.95 o
  -4   3   3    10867.02    11184.72    215.91 o
  -3   3   3     1342.06     1223.33     26.89 o
  -2   3   3     6610.52     6103.20    169.47 o
  -1   3   3     3778.48     3801.57     94.51 o
   0   3   3     1990.53     2267.01     42.37 o
   1   3   3     3451.09     3380.75     66.81 o
   2   3   3     6676.77     6233.56    100.62 o
   3   3   3     1616.29     1506.04     34.63 o
   4   3   3    10035.69    10311.73    194.31 o
   5   3   3     6851.40     7336.71    131.17 o
   6   3   3      278.55      305.93     19.96 o
   7   3   3     3288.87     3395.83     81.88 o
   8   3   3      652.17      664.83     33.00 o
   9   3   3      260.25      171.09     19.96 o
  10   3   3     3192.83     3388.09    126.28 o
  11   3   3       24.63       -4.07     24.85 o
  12   3   3     5349.83     5807.45    223.65 o
  13   3   3      349.49      347.49     50.11 o
  14   3   3      553.53      554.84     65.99 o
  15   3   3      107.07      105.51     44.40 o
  16   3   3      879.81      966.28    123.03 o
  17   3   3       42.72      -90.03     90.03 o
  18   3   3      600.80      554.84    156.43 o
 -17   4   3       36.81       20.37    102.25 o
 -16   4   3      320.70      312.45     85.95 o
 -15   4   3       74.62      138.10     68.85 o
 -14   4   3      342.75      330.78     76.59 o
 -13   4   3      425.76      399.22     61.11 o
 -12   4   3     1797.95     1601.37     96.95 o
 -11   4   3      711.10      732.45     41.55 o
 -10   4   3      525.68      391.48     45.63 o
  -9   4   3     1036.89      899.88     41.96 o
  -8   4   3      780.14      788.67     35.85 o
  -7   4   3     1598.54     1535.78     39.92 o
  -6   4   3      868.13      817.59     29.33 o
  -5   4   3    16628.48    16359.94    244.83 o
  -4   4   3     5564.67     5331.24     93.29 o
  -3   4   3    41983.35    42342.74    761.78 o
  -2   4   3     4693.30     4611.82    129.95 o
  -1   4   3      340.63      281.90     32.18 o
   0   4   3     2324.92     2478.43     50.92 o
   1   4   3      109.33      138.10      7.33 o
   2   4   3     4871.54     4848.91     79.84 o
   3   4   3    42262.88    42869.47    713.71 o
   4   4   3     5552.52     5387.45     93.69 o
   5   4   3    16618.42    16474.41    278.64 o
   6   4   3      887.43      846.92     26.07 o
   7   4   3     1373.22     1328.02     37.07 o
   8   4   3      637.52      591.50     28.11 o
   9   4   3      808.45      711.67     37.48 o
  10   4   3      509.90      504.73     46.03 o
  11   4   3      676.18      728.78     48.07 o
  12   4   3     1841.87     1883.67     83.10 o
  13   4   3      462.52      427.74     44.81 o
  14   4   3      338.58      211.83     61.11 o
  15   4   3       68.34       49.29     52.96 o
  16   4   3      302.79      404.11     89.62 o
  17   4   3       34.98      -44.81     77.81 o
 -17   5   3       80.91      150.32     89.21 o
 -16   5   3      370.38      554.84    117.32 o
 -15   5   3       81.69       49.29     61.11 o
 -14   5   3       97.80       81.07     68.85 o
 -13   5   3      352.54      359.30     82.29 o
 -12   5   3     6320.86     6705.70    376.41 o
 -11   5   3      160.95      248.50     60.29 o
 -10   5   3     3342.67     3531.07    113.66 o
  -9   5   3      231.52      224.87     24.85 o
  -8   5   3      555.23      569.91     33.40 o
  -7   5   3     3794.93     3984.48     96.55 o
  -6   5   3     1472.61     1481.19     34.22 o
  -5   5   3     4942.86     5137.33     91.66 o
  -4   5   3     5102.94     5294.17     92.88 o
  -3   5   3     6617.96     6334.59    121.80 o
  -2   5   3     3238.96     3661.02     77.40 o
  -1   5   3     5209.63     5284.80    102.25 o
   0   5   3    21584.69    20714.71    349.12 o
   1   5   3     5316.36     5415.56     84.73 o
   2   5   3     3162.87     3645.54     53.77 o
   3   5   3     7120.72     6779.03    105.10 o
   4   5   3     4786.86     4956.05     90.03 o
   5   5   3     5088.66     5238.76    101.43 o
   6   5   3     1421.52     1456.75     39.11 o
   7   5   3     3831.96     4081.84    105.92 o
   8   5   3      425.84      404.11     28.11 o
   9   5   3      223.54      208.17     27.70 o
  10   5   3     3512.61     3754.31    132.80 o
  11   5   3      235.94      113.66     36.66 o
  12   5   3     6070.27     6591.23    279.86 o
  13   5   3      322.45      260.72     49.29 o
  14   5   3       66.23      150.32     48.48 o
  15   5   3       55.37       36.66     53.37 o
  16   5   3      430.54      342.60     82.70 o
  17   5   3       93.77       52.96    138.51 o
 -17   6   3       74.74     -101.43    101.43 o
 -16   6   3      308.84      248.50    110.80 o
 -15   6   3       72.40       85.55     77.81 o
 -14   6   3      131.69      208.17     64.36 o
 -13   6   3      384.54      378.85     69.66 o
 -12   6   3      781.54      873.40     86.77 o
 -11   6   3     1338.91     1394.02     81.07 o
 -10   6   3      845.64      796.00     43.18 o
  -9   6   3      648.65      658.31     35.85 o
  -8   6   3     4007.93     4065.54    130.36 o
  -7   6   3     8055.00     8190.97    173.13 o
  -6   6   3     1477.20     1422.94     38.70 o
  -5   6   3    10438.12    10664.51    197.57 o
  -4   6   3      953.88      892.14     19.15 o
  -3   6   3    12646.99    12921.74    232.20 o
  -2   6   3     2105.29     2111.80     46.85 o
  -1   6   3     8799.28     8447.20    164.17 o
   0   6   3      492.92      522.25     11.81 o
   1   6   3     9182.37     9116.92    134.02 o
   2   6   3     2222.99     2267.01     36.66 o
   3   6   3    12601.33    12907.08    217.54 o
   4   6   3      798.44      732.45     20.78 o
   5   6   3    10365.36    10156.52    193.09 o
   6   6   3     1430.81     1300.32     41.55 o
   7   6   3     8609.72     8600.37    224.87 o
   8   6   3     3997.29     3840.67    150.32 o
   9   6   3      500.84      530.80     44.00 o
  10   6   3      843.83      835.92     66.40 o
  11   6   3     1183.16     1236.77     67.22 o
  12   6   3      679.34      725.52     61.92 o
  13   6   3      334.94      342.60     56.62 o
  14   6   3      141.96      182.91     65.59 o
  15   6   3       86.45       24.03     68.85 o
  16   6   3      297.13      232.61    114.88 o
  17   6   3       82.89        0.00     40.74 o
 -16   7   3     1566.40     1365.50    235.87 o
 -15   7   3        8.66       20.37     49.29 o
 -14   7   3      878.85      903.54    115.29 o
 -13   7   3       73.21      126.28     48.88 o
 -12   7   3     1369.70     1476.31    107.95 o
 -11   7   3      163.49       89.21     52.96 o
 -10   7   3      194.16      182.91     20.78 o
  -9   7   3     3884.28     3952.29    120.58 o
  -8   7   3     5967.20     6253.52    131.17 o
  -7   7   3      386.28      404.11     20.37 o
  -6   7   3      364.25      349.52     16.70 o
  -5   7   3      437.44      411.85     15.48 o
  -4   7   3      855.63      877.07     18.74 o
  -3   7   3     2804.78     2772.55     53.77 o
  -2   7   3      757.64      746.30     20.78 o
  -1   7   3     1496.30     1520.71     35.03 o
   0   7   3      137.96      130.36      8.55 o
   1   7   3     1284.21     1314.17     27.70 o
   2   7   3      778.16      767.48     21.18 o
   3   7   3     2992.41     2936.32     55.40 o
   4   7   3     1009.30     1026.57     28.52 o
   5   7   3      502.55      433.03     24.03 o
   6   7   3      368.36      342.60     28.52 o
   7   7   3      366.18      404.11     28.11 o
   8   7   3     5633.31     5797.67    155.61 o
   9   7   3     3823.16     3832.93    150.32 o
  10   7   3      203.00      174.35     40.33 o
  11   7   3      165.11       77.40     44.81 o
  12   7   3     1552.52     1627.03    107.95 o
  13   7   3       75.50       44.81     44.40 o
  14   7   3      917.94     1063.64    104.29 o
  15   7   3       20.71       94.10     69.25 o
  16   7   3     1439.61     1232.29    161.32 o
 -16   8   3      175.18      256.64    147.06 o
 -15   8   3      187.81      342.60    186.57 o
 -14   8   3      113.25       40.74     61.11 o
 -13   8   3      114.64       89.21     44.81 o
 -12   8   3      408.08      347.49     45.22 o
 -11   8   3      686.07      721.86     58.25 o
 -10   8   3      413.32      427.74     39.51 o
  -9   8   3     4386.65     4474.13    127.91 o
  -8   8   3     5155.34     5201.69    110.40 o
  -7   8   3     6960.11     7227.54    195.54 o
  -6   8   3      518.42      530.80     23.63 o
  -5   8   3      504.68      510.43     17.11 o
  -4   8   3      886.83      911.28     30.96 o
  -3   8   3      232.99      215.50     16.70 o
  -2   8   3      802.16      788.67     25.26 o
  -1   8   3    16262.72    16556.70    262.75 o
   0   8   3     2290.21     2434.03     50.51 o
   1   8   3    16273.76    16392.53    245.24 o
   2   8   3      725.30      691.31     23.63 o
   3   8   3      254.02      264.79     16.70 o
   4   8   3      977.04      969.95     31.77 o
   5   8   3      312.60      292.49     19.55 o
   6   8   3      561.80      554.84     33.00 o
   7   8   3     6806.99     6937.49    202.05 o
   8   8   3     4878.30     5082.74    154.80 o
   9   8   3     4466.12     4482.69    162.54 o
  10   8   3      400.12      378.85     52.14 o
  11   8   3      652.31      671.34     82.70 o
  12   8   3      388.67      305.93     60.29 o
  13   8   3      109.37       81.07     60.70 o
  14   8   3      120.36       44.81     69.25 o
  15   8   3      162.98      154.80     93.69 o
  16   8   3      166.42      219.16    130.36 o
 -16   9   3     1418.57     1647.81    248.90 o
 -15   9   3      419.47      391.48    101.03 o
 -14   9   3      722.71      536.91    127.10 o
 -13   9   3      110.46      109.58     89.62 o
 -12   9   3      499.03      468.07     66.40 o
 -11   9   3      567.84      594.35     49.70 o
 -10   9   3      186.94      208.17     33.00 o
  -9   9   3     1416.07     1408.27     57.44 o
  -8   9   3     7492.00     7882.18    215.50 o
  -7   9   3     2515.60     2478.43     76.18 o
  -6   9   3      770.07      774.41     28.52 o
  -5   9   3      202.64      162.95     13.04 o
  -4   9   3      883.23      903.54     38.29 o
  -3   9   3     5932.32     6063.28    149.10 o
  -2   9   3      888.91      938.58     31.37 o
  -1   9   3      983.11      942.65     23.63 o
   0   9   3     1828.48     2018.92     51.74 o
   1   9   3     1005.12      969.95     24.03 o
   2   9   3      877.83      915.36     30.96 o
   3   9   3     5867.84     5807.45    136.06 o
   4   9   3     1048.14     1110.08     38.29 o
   5   9   3      175.53      154.80     15.89 o
   6   9   3      773.26      732.45     30.96 o
   7   9   3     2576.83     2516.73     96.14 o
   8   9   3     7547.38     7870.78    226.50 o
   9   9   3     1493.78     1555.74    100.62 o
  10   9   3      195.28      138.10     49.29 o
  11   9   3      458.00      533.65     76.59 o
  12   9   3      276.48      310.42     65.18 o
  13   9   3      116.97      113.66     61.11 o
  14   9   3      684.79      603.72    150.73 o
  15   9   3      422.22      366.63    105.10 o
  16   9   3     1388.48     1241.25    166.21 o
 -15  10   3      204.12      158.06    138.10 o
 -14  10   3      124.08       97.77    146.65 o
 -13  10   3      112.45       77.40     85.55 o
 -12  10   3      276.88      252.57     93.29 o
 -11  10   3     1344.92     1747.61    144.21 o
 -10  10   3      494.35      451.77     48.88 o
  -9  10   3     3219.35     3485.45    203.68 o
  -8  10   3     1536.20     1540.67     65.18 o
  -7  10   3     2934.70     3069.12    113.25 o
  -6  10   3     1352.74     1356.13     79.84 o
  -5  10   3      184.07      191.87     49.70 o
  -4  10   3      638.27      597.61     40.74 o
  -3  10   3     4016.15     4024.81    153.99 o
  -2  10   3      129.91      121.80     12.63 o
  -1  10   3     5839.93     6083.24    159.28 o
   0  10   3     2420.74     2396.55     56.22 o
   1  10   3     6043.29     5915.00    137.28 o
   2  10   3      109.78      101.84     16.70 o
   3  10   3     4305.73     4363.74    118.14 o
   4  10   3      684.43      688.05     33.40 o
   5  10   3      136.81       97.77     24.03 o
   6  10   3     1414.15     1403.79     47.66 o
   7  10   3     3144.60     3097.63    106.73 o
   8  10   3     1415.04     1418.05     67.22 o
   9  10   3     3119.79     3508.26    196.76 o
  10  10   3      497.93      533.65     82.70 o
  11  10   3     1373.84     1525.60    109.58 o
  12  10   3      256.75      158.06     65.99 o
  13  10   3      134.04      166.21     85.55 o
  14  10   3      138.12      305.93    109.58 o
  15  10   3      166.71      252.57    105.51 o
 -14  11   3       20.40      -96.95     96.95 o
 -13  11   3      188.32       64.77    118.14 o
 -12  11   3     1101.43     1200.92    199.20 o
 -11  11   3      810.88      619.61    127.10 o
 -10  11   3       90.37      211.83     92.88 o
  -9  11   3      473.88      632.24     93.29 o
  -8  11   3     1849.75     2176.98    142.99 o
  -7  11   3     1025.37     1014.35     97.77 o
  -6  11   3      319.40      224.87     65.18 o
  -5  11   3      294.27      260.72     49.29 o
  -4  11   3     3432.23     3395.83    148.69 o
  -3  11   3      671.69      557.69     45.22 o
  -2  11   3      238.09      248.50     32.18 o
  -1  11   3      320.97      305.93     15.48 o
   0  11   3     2137.38     2346.85     61.92 o
   1  11   3      255.02      248.50     16.29 o
   2  11   3      242.17      260.72     20.78 o
   3  11   3      646.83      658.31     32.59 o
   4  11   3     3050.61     3062.19     91.66 o
   5  11   3      346.78      330.78     27.70 o
   6  11   3      319.97      316.93     31.77 o
   7  11   3     1168.55     1200.92     66.40 o
   8  11   3     1960.45     2018.92     97.36 o
   9  11   3      494.66      594.35     62.33 o
  10  11   3       72.70       68.85     48.88 o
  11  11   3      749.78      756.89     66.81 o
  12  11   3     1143.72     1295.84    151.54 o
  13  11   3      184.19       77.40     97.77 o
  14  11   3       43.53      -60.70     81.47 o
 -14  12   3      113.30      182.91    150.32 o
 -13  12   3      354.37      208.17    114.06 o
 -12  12   3      410.50      330.78    118.54 o
 -11  12   3      917.30      810.26    141.76 o
 -10  12   3       44.52       28.92     65.59 o
  -9  12   3       40.23       36.66     61.11 o
  -5  12   3     2676.29     2840.18    197.17 o
  -4  12   3     4681.30     4672.52    218.35 o
  -3  12   3     6316.90     6663.74    250.12 o
  -2  12   3     1167.12     1144.30     64.77 o
  -1  12   3      495.63      493.32     25.66 o
   0  12   3       22.15       20.37      8.15 o
   1  12   3      375.28      383.74     24.85 o
   2  12   3     1251.46     1232.29     44.81 o
   3  12   3     6300.21     6653.56    187.39 o
   4  12   3     4714.88     4804.51    150.32 o
   5  12   3     2654.49     2779.48    101.03 o
   6  12   3      167.72      211.83     33.40 o
   7  12   3     1606.48     1796.09     81.07 o
   8  12   3      262.43      296.97     41.96 o
   9  12   3       18.17      -41.14     41.14 o
  10  12   3       45.22       52.96     44.40 o
  11  12   3      920.81     1002.13    101.03 o
  12  12   3      422.42      301.45     81.88 o
  13  12   3      395.38      411.85    108.77 o
  14  12   3      120.37      158.06    117.32 o
  -5  13   3      178.00      422.44    123.43 o
  -4  13   3     2194.89     2164.76    172.32 o
  -3  13   3     1243.10     1273.03     77.40 o
  -2  13   3      472.32      427.74     50.11 o
  -1  13   3      178.30      195.54     44.81 o
   0  13   3      349.01      288.42     32.59 o
   1  13   3      177.53      147.06     27.70 o
   2  13   3      472.35      440.77     32.18 o
   3  13   3     1258.70     1254.70     63.14 o
   4  13   3     2131.62     2242.97     84.73 o
   5  13   3      199.06      138.10     33.00 o
   6  13   3       58.14       32.18     32.59 o
   7  13   3      394.29      301.45     37.48 o
   8  13   3      374.09      476.62     63.96 o
   9  13   3      278.93      260.72     49.29 o
  10  13   3      278.96      310.42     81.07 o
  11  13   3      910.23      958.13    126.28 o
  12  13   3     1432.13     1839.68    213.46 o
  13  13   3      446.18      619.61    130.36 o
  -5  14   3     1575.43     1525.60    239.53 o
  -4  14   3     1519.83     1500.75    103.88 o
  -3  14   3     2027.07     2141.13    153.58 o
  -2  14   3      457.31      404.11     61.51 o
  -1  14   3      825.80      817.59     69.25 o
   0  14   3      294.26      321.82     57.03 o
   1  14   3      875.41      802.92     72.51 o
   2  14   3      517.62      414.70     44.00 o
   3  14   3     2108.60     2123.61     82.29 o
   4  14   3     1437.32     1476.31     68.85 o
   5  14   3     1631.26     1530.89     74.96 o
   6  14   3      121.07      105.51     36.66 o
   7  14   3     1792.23     1861.68     87.99 o
   8  14   3      557.83      516.14     52.14 o
   9  14   3       23.91      -28.92     49.29 o
  10  14   3       15.81        4.07     53.77 o
  11  14   3      497.58      451.77    119.36 o
  12  14   3       94.48      256.64    122.62 o
  -6  15   3       92.76      101.84     97.77 o
  -5  15   3      183.58      373.96    111.21 o
  -4  15   3      997.85     1196.85    114.88 o
  -3  15   3       65.21       77.40     72.92 o
  -2  15   3      392.27      337.71     53.77 o
  -1  15   3      519.04      597.61     50.11 o
   0  15   3       15.45      -40.33     40.33 o
   1  15   3      549.50      582.13     76.99 o
   2  15   3      377.96      342.60     52.14 o
   3  15   3      110.68       85.55     48.48 o
   4  15   3     1020.52     1144.30    107.95 o
   5  15   3      154.02      134.84     41.55 o
   6  15   3       97.63      117.73     65.18 o
   7  15   3      710.14      718.60     61.51 o
   8  15   3      541.84      419.59     57.44 o
   9  15   3      129.85      150.32     56.22 o
  10  15   3       44.50       81.07     65.59 o
  11  15   3      477.70      256.64    106.32 o
  -9  16   3      315.98      256.64    151.13 o
  -8  16   3     1095.45     1042.86    173.13 o
  -7  16   3     1483.01     1442.09    242.38 o
  -6  16   3       90.71      -28.92    118.54 o
  -5  16   3      224.43      191.87     81.47 o
  -4  16   3       92.97      292.49     93.69 o
  -3  16   3      910.80      770.74    102.66 o
  -2  16   3      982.91     1379.76    123.43 o
  -1  16   3     2007.60     1839.68    109.58 o
   0  16   3     1562.30     1530.89     99.81 o
   1  16   3     1997.52     2001.81    119.77 o
   2  16   3      924.50      899.88     72.92 o
   3  16   3      841.50      796.00     90.03 o
   4  16   3      180.61      162.95     65.18 o
   5  16   3      192.83       36.66     65.18 o
   6  16   3      102.74      138.10     73.33 o
   7  16   3     1474.07     1737.02    133.21 o
   8  16   3     1024.55      950.39    109.99 o
   9  16   3      369.17      473.77    119.36 o
  -8  17   3      576.87      422.44    133.62 o
  -7  17   3      607.29      530.80    144.21 o
  -6  17   3       12.50        4.07    119.77 o
  -5  17   3      284.92      337.71    255.83 o
  -4  17   3      306.79      337.71    122.21 o
  -3  17   3      491.71      496.18     93.69 o
  -2  17   3        9.75      105.51     77.40 o
  -1  17   3      393.21      393.93     93.69 o
   0  17   3      196.52      204.50     92.88 o
   1  17   3      416.78      487.62     90.03 o
   2  17   3        9.49       85.55     61.51 o
   3  17   3      417.31      361.74     72.92 o
   4  17   3      324.70      386.59     85.14 o
   5  17   3      264.13      162.95     81.47 o
   6  17   3       11.67      -52.96     69.66 o
   7  17   3      627.48      566.65    127.51 o
   8  17   3      579.15      316.93     86.36 o
  -5  18   3       68.52      -49.29    135.25 o
  -4  18   3      109.93       81.07    118.14 o
  -3  18   3      243.89      312.45    130.77 o
  -2  18   3       70.30      134.84    114.06 o
  -1  18   3      668.77      594.35    134.02 o
   0  18   3     1635.90     1855.97    214.28 o
   1  18   3      738.65      725.52    134.02 o
   2  18   3       60.36       49.29     73.33 o
   3  18   3      259.48      277.42     93.69 o
   4  18   3      109.25      130.36     81.47 o
   5  18   3       82.34      191.87     81.47 o
   0   0   4    26581.74    25644.28    879.10 o
   1   0   4      692.90      606.98     18.74 o
   2   0   4     1025.87     1022.50     28.52 o
   3   0   4       35.49       20.37      4.07 o
   4   0   4      190.25      105.51     15.89 o
   5   0   4      277.23      228.94     11.41 o
   6   0   4       57.99       28.92      8.15 o
   7   0   4     4852.13     4929.16    116.51 o
   8   0   4    20661.50    21643.51    488.44 o
   9   0   4       76.19       68.85     15.89 o
  10   0   4     2296.86     2371.70     80.66 o
  11   0   4        4.80      -12.22     16.70 o
  12   0   4      558.52      493.32     45.22 o
  13   0   4       42.19       12.22     28.52 o
  14   0   4       12.47      -16.29     32.18 o
  15   0   4     2849.56     3205.18    231.39 o
  16   0   4       65.32       -4.07     78.21 o
  17   0   4      368.17      264.79     85.14 o
  18   0   4       33.38      -64.77    122.21 o
 -18   1   4       87.18       24.03    105.51 o
 -17   1   4      277.14       52.96     89.21 o
 -16   1   4      217.12      305.93     82.70 o
 -15   1   4     1127.35      993.98     96.55 o
 -14   1   4       73.83       94.10     40.74 o
 -13   1   4      126.26       73.33     37.07 o
 -12   1   4      301.39      281.90     36.26 o
 -11   1   4     1921.75     2059.25    104.29 o
 -10   1   4     1587.11     1545.97     70.07 o
  -9   1   4    14065.06    14352.01    458.70 o
  -8   1   4     3235.28     2901.69     89.21 o
  -7   1   4     4775.94     4734.03    105.51 o
  -6   1   4     3972.83     3785.68     70.88 o
  -5   1   4     3715.98     3546.15     83.51 o
  -4   1   4     1301.27     1384.65     42.77 o
  -3   1   4      861.67      735.71     24.44 o
  -2   1   4     8791.07     8791.02    191.46 o
  -1   1   4      331.43      361.74     17.11 o
   0   1   4    44237.25    42737.48   1002.94 o
   1   1   4      286.65      383.74     17.52 o
   2   1   4     8767.13     8731.14    202.87 o
   3   1   4      867.82      684.79     19.96 o
   4   1   4     1439.58     1596.48     46.03 o
   5   1   4     3440.37     3358.76     74.14 o
   6   1   4     4028.46     3777.94     70.47 o
   7   1   4     4849.00     4725.07    105.10 o
   8   1   4     3291.20     3019.83     76.99 o
   9   1   4    14103.53    14505.59    399.63 o
  10   1   4     1569.15     1576.11     60.70 o
  11   1   4     1912.86     2076.77     75.77 o
  12   1   4      374.54      333.23     37.48 o
  13   1   4       90.67       94.10     37.07 o
  14   1   4       85.42       81.07     40.33 o
  15   1   4     1278.14     1152.85    134.43 o
  16   1   4      193.35      232.61    110.80 o
  17   1   4      228.19      333.23    120.99 o
  18   1   4       76.92        0.00     40.74 o
 -18   2   4       26.79      134.84    123.03 o
 -17   2   4       44.25        0.00     40.74 o
 -16   2   4        1.75      -40.74     65.18 o
 -15   2   4      797.61      711.67     98.58 o
 -14   2   4      345.69      433.03     69.25 o
 -13   2   4        7.20       97.77     49.29 o
 -12   2   4     1143.76     1161.82     61.11 o
 -11   2   4     2406.20     2359.07    105.51 o
 -10   2   4      283.47      260.72     37.07 o
  -9   2   4      270.67      228.94     25.26 o
  -8   2   4     6255.55     6344.77    203.28 o
  -7   2   4     3310.53     3285.02     80.66 o
  -6   2   4     1282.68     1218.85     31.37 o
  -5   2   4      575.56      554.84     21.18 o
  -4   2   4     2538.41     2273.12    127.91 o
  -3   2   4     5818.07     5595.62    143.39 o
  -2   2   4    10491.95     9799.67    227.31 o
  -1   2   4    20286.54    20825.11    460.73 o
   0   2   4     1403.17     1200.92     26.48 o
   1   2   4    19905.01    20403.48    455.85 o
   2   2   4    10472.40     9837.55    227.72 o
   3   2   4     5395.74     5064.41     90.84 o
   4   2   4     3335.54     2936.32     62.33 o
   5   2   4      564.98      542.62     23.63 o
   6   2   4     1123.22      958.13     35.44 o
   7   2   4     3477.23     3515.59     98.58 o
   8   2   4     5990.01     5964.29    177.61 o
   9   2   4      239.43      204.50     29.33 o
  10   2   4      373.85      393.93     35.44 o
  11   2   4     2345.65     2279.23     97.36 o
  12   2   4     1157.66     1346.76     70.47 o
  13   2   4        2.71        8.15     32.59 o
  14   2   4      294.98      288.42     56.22 o
  15   2   4      719.65      626.13     70.07 o
  16   2   4        1.09      -20.37     77.40 o
  17   2   4       49.11        4.07     82.29 o
  18   2   4       23.96        0.00     40.74 o
 -17   3   4       56.63        8.15     82.29 o
 -16   3   4      324.82      182.91    101.84 o
 -15   3   4     1072.47     1006.20    117.32 o
 -14   3   4      518.01      582.13     76.99 o
 -13   3   4     2353.00     2328.11    129.54 o
 -12   3   4      468.54      337.71     37.48 o
 -11   3   4     2241.82     2147.24    100.62 o
 -10   3   4      316.63      285.97     36.66 o
  -9   3   4     2323.96     2396.55     81.07 o
  -8   3   4     2347.69     2212.83     72.10 o
  -7   3   4     2894.61     3162.00     85.95 o
  -6   3   4     1906.66     2176.98     47.66 o
  -5   3   4     6376.74     6789.62    147.06 o
  -4   3   4     5933.81     5406.19    140.95 o
  -3   3   4    11457.85    10863.31    279.46 o
  -2   3   4     2617.47     2699.23     59.88 o
  -1   3   4      319.18      288.42     13.04 o
   0   3   4      835.55      934.50     23.22 o
   1   3   4      319.49      296.97     13.04 o
   2   3   4     2693.24     2792.92     53.77 o
   3   3   4    11192.85    10717.47    171.91 o
   4   3   4     6982.69     6416.06    112.43 o
   5   3   4     6200.89     6549.68    144.62 o
   6   3   4     1904.25     2059.25     57.85 o
   7   3   4     3300.60     3584.03    114.47 o
   8   3   4     2091.33     1872.68     71.70 o
   9   3   4     2116.15     2123.61     76.59 o
  10   3   4      324.81      349.52     35.85 o
  11   3   4     2244.17     2402.66    106.32 o
  12   3   4      533.13      448.92     48.88 o
  13   3   4     2253.46     2626.72    124.25 o
  14   3   4      541.06      597.61     62.33 o
  15   3   4     1088.30     1144.30     94.92 o
  16   3   4      306.87      191.87     81.47 o
  17   3   4       33.56       36.66    212.24 o
 -17   4   4      154.55       36.66     97.36 o
 -16   4   4        3.58      -32.18     76.99 o
 -15   4   4      189.32       89.21     73.73 o
 -14   4   4       56.42       16.29     81.07 o
 -13   4   4     1517.62     1647.81    124.25 o
 -12   4   4      578.56      459.92     49.29 o
 -11   4   4     3812.59     3546.15    159.69 o
 -10   4   4     1692.98     1737.02     90.44 o
  -9   4   4      380.44      310.42     35.85 o
  -8   4   4     4725.26     4734.03    123.03 o
  -7   4   4      897.43      899.88     46.03 o
  -6   4   4     5383.69     5866.11    127.10 o
  -5   4   4     2116.41     2164.76     53.37 o
  -4   4   4    49931.64    49617.95   1137.37 o
  -3   4   4     6227.50     5817.23    175.17 o
  -2   4   4      389.24      481.92     19.55 o
  -1   4   4      515.68      603.72     15.48 o
   0   4   4     4815.97     4973.97     90.03 o
   1   4   4      420.41      493.32     17.11 o
   2   4   4      449.73      542.62     15.07 o
   3   4   4     6130.84     5720.27     86.77 o
   4   4   4    50216.64    50073.79    799.67 o
   5   4   4     2265.93     2248.68     54.59 o
   6   4   4     5346.58     5662.43    125.06 o
   7   4   4     1035.78     1034.72     41.14 o
   8   4   4     4652.68     4637.90    130.36 o
   9   4   4      406.33      312.45     31.77 o
  10   4   4     1713.45     1699.95     68.44 o
  11   4   4     3679.91     3793.42    133.62 o
  12   4   4      681.21      732.45     55.40 o
  13   4   4     1463.75     1427.83     96.55 o
  14   4   4       50.06       28.92     41.14 o
  15   4   4      105.35       28.92     82.29 o
  16   4   4        1.46       56.62     96.95 o
  17   4   4      159.34       24.03    137.28 o
 -17   5   4       72.69       56.62     60.70 o
 -16   5   4      180.58       89.21     76.99 o
 -15   5   4     1510.21     1823.38    152.76 o
 -14   5   4       18.43        0.00     40.74 o
 -13   5   4     1284.25     1122.71     89.62 o
 -12   5   4     1848.08     1861.68    120.99 o
 -11   5   4     2361.06     2510.21    127.91 o
 -10   5   4     2415.67     2453.18    120.17 o
  -9   5   4     1008.93     1131.26     51.33 o
  -8   5   4      826.46      781.33     32.18 o
  -7   5   4     3729.90     4041.10    113.66 o
  -6   5   4      371.90      373.96     12.22 o
  -5   5   4    11279.43    12037.75    237.90 o
  -4   5   4    10861.03    10454.72    222.02 o
  -3   5   4     1234.03     1187.89     39.51 o
  -2   5   4     4582.92     4288.37    116.91 o
  -1   5   4      119.85      154.80     12.63 o
   0   5   4      942.08      888.47     22.81 o
   1   5   4       87.76      109.58      8.15 o
   2   5   4     4727.11     4388.99     76.18 o
   3   5   4     1196.41     1038.79     24.85 o
   4   5   4    11366.57    10943.15    200.43 o
   5   5   4    10775.84    11388.41    190.65 o
   6   5   4      323.60      288.42     17.52 o
   7   5   4     3418.97     3432.90     82.29 o
   8   5   4     1071.40     1022.50     52.96 o
   9   5   4     1156.82     1178.93     61.51 o
  10   5   4     2531.27     2535.87    141.36 o
  11   5   4     2549.42     2620.20    156.84 o
  12   5   4     1691.31     1833.97    120.17 o
  13   5   4     1232.04     1214.37     93.29 o
  14   5   4       12.38       81.07     76.99 o
  15   5   4     1614.93     1510.93    138.91 o
  16   5   4      186.13      224.87     85.95 o
  17   5   4       45.46      142.58    121.80 o
 -17   6   4        7.21       85.55     93.29 o
 -16   6   4       88.41       28.92     61.51 o
 -15   6   4      173.42       97.77     56.62 o
 -14   6   4      291.76      268.86     48.07 o
 -13   6   4      376.11      433.03     76.99 o
 -12   6   4     1191.20     1174.85     70.07 o
 -11   6   4     1291.52     1337.39     79.44 o
 -10   6   4      226.11      182.91     33.00 o
  -9   6   4      944.99     1002.13     48.48 o
  -8   6   4     1739.67     1679.17     62.73 o
  -7   6   4     2508.43     2478.43     82.70 o
  -6   6   4     1852.74     1933.78     44.81 o
  -5   6   4     5421.17     5885.67    127.51 o
  -4   6   4     7942.55     7713.12    179.24 o
  -3   6   4     1762.50     1627.03     35.85 o
  -2   6   4       26.54       16.29      8.15 o
  -1   6   4      366.65      359.30     12.22 o
   0   6   4    19232.39    18084.74    291.68 o
   1   6   4      460.07      459.92     11.00 o
   2   6   4       40.44       40.74      8.15 o
   3   6   4     1704.57     1550.85     30.15 o
   4   6   4     8045.45     7791.75    135.25 o
   5   6   4     5383.95     5856.34    107.55 o
   6   6   4     1716.06     1637.62     46.44 o
   7   6   4     2234.32     2064.95     69.66 o
   8   6   4     1794.09     1801.39     75.77 o
   9   6   4     1021.75      982.17     68.03 o
  10   6   4      157.40       94.10     40.74 o
  11   6   4     1228.87     1135.74     77.40 o
  12   6   4     1254.94     1422.94    105.92 o
  13   6   4      403.05      516.14     92.88 o
  14   6   4      298.89      301.45     64.36 o
  15   6   4      139.01      292.49     98.18 o
  16   6   4      105.26      215.50     80.66 o
  17   6   4        2.96      154.80    231.79 o
 -16   7   4       58.71       16.29    117.73 o
 -15   7   4     1649.59     2047.84    144.62 o
 -14   7   4      129.15      162.95     52.14 o
 -13   7   4      313.52      252.57     56.62 o
 -12   7   4     1398.09     1427.83     96.55 o
 -11   7   4      665.49      566.65     51.74 o
 -10   7   4      694.51      721.86     58.25 o
  -9   7   4     2821.06     2936.32     96.95 o
  -8   7   4      635.11      569.91     36.66 o
  -7   7   4     2126.55     2346.85     80.25 o
  -6   7   4      944.13      954.47     27.70 o
  -5   7   4      691.42      655.05     19.55 o
  -4   7   4     2142.25     2117.50     52.96 o
  -3   7   4      218.99      195.54     12.63 o
  -2   7   4      509.83      496.18     19.96 o
  -1   7   4     2363.74     2465.80     50.51 o
   0   7   4     8664.84     8470.83    140.95 o
   1   7   4     2315.78     2478.43     44.40 o
   2   7   4      479.25      443.62     13.44 o
   3   7   4      259.15      198.80     12.63 o
   4   7   4     2702.86     2497.58     57.44 o
   5   7   4      876.52      854.66     29.74 o
   6   7   4      965.44      946.32     31.37 o
   7   7   4     2409.13     2421.40     81.47 o
   8   7   4      557.67      493.32     36.66 o
   9   7   4     2573.56     2666.23    112.03 o
  10   7   4      695.15      701.49     77.81 o
  11   7   4      579.53      406.96     69.66 o
  12   7   4     1284.57     1408.27    105.51 o
  13   7   4      261.07      236.68     76.59 o
  14   7   4      144.57      147.06     61.92 o
  15   7   4     1631.45     1839.68    191.46 o
  16   7   4       68.49       28.92     82.29 o
 -16   8   4      342.82      411.85    256.64 o
 -15   8   4     1161.99     1616.85    230.98 o
 -14   8   4      370.89      487.62     98.58 o
 -13   8   4       34.25      -28.92     45.22 o
 -12   8   4      225.50      232.61     40.74 o
 -11   8   4       63.43       -8.15     32.59 o
 -10   8   4      314.09      342.60     44.81 o
  -9   8   4     1245.19     1300.32     55.40 o
  -8   8   4     9096.39     9548.73    274.57 o
  -7   8   4     3781.19     3968.59    104.69 o
  -6   8   4      699.89      688.05     23.63 o
  -5   8   4     3067.41     2964.02     76.59 o
  -4   8   4     4779.10     4830.99    106.32 o
  -3   8   4       55.26       52.96      8.55 o
  -2   8   4       23.40       12.22      8.15 o
  -1   8   4     1437.08     1581.00     40.74 o
   0   8   4    14529.85    14260.36    259.09 o
   1   8   4     1409.00     1565.93     30.15 o
   2   8   4       28.91       40.74      8.15 o
   3   8   4       21.28        4.07      8.15 o
   4   8   4     4793.14     4830.99    106.32 o
   5   8   4     3157.34     3118.82     78.21 o
   6   8   4      786.20      806.59     32.59 o
   7   8   4     3699.64     3976.33    112.84 o
   8   8   4     9474.45     9901.10    292.08 o
   9   8   4     1219.09     1351.65     93.69 o
  10   8   4      307.35      273.34     61.11 o
  11   8   4       18.55       28.92     45.22 o
  12   8   4      138.19      285.97     81.88 o
  13   8   4       43.40      -24.03     85.14 o
  14   8   4      391.65      569.91    106.73 o
  15   8   4     1118.31     1055.49    128.73 o
  16   8   4      334.29      468.07    127.10 o
 -15   9   4      698.89     1135.74    228.13 o
 -14   9   4      298.56      310.42    119.36 o
 -13   9   4       38.58      -49.29     98.58 o
 -12   9   4      418.96      451.77     70.47 o
 -11   9   4     3022.52     3336.35    176.80 o
 -10   9   4      292.00      244.42     35.85 o
  -9   9   4     1182.20     1214.37     66.81 o
  -8   9   4     3935.03     3976.33    128.73 o
  -7   9   4      148.87      117.73     16.70 o
  -6   9   4      804.34      858.33     33.81 o
  -5   9   4      400.72      419.59     15.89 o
  -4   9   4      592.26      554.84     26.89 o
  -3   9   4      273.50      232.61     19.55 o
  -2   9   4     1994.42     2018.92     51.74 o
  -1   9   4     1097.33     1192.37     26.48 o
   0   9   4    11318.67    11814.51    249.72 o
   1   9   4     1040.16     1165.89     30.55 o
   2   9   4     1948.29     1866.97     54.99 o
   3   9   4      269.98      264.79     20.78 o
   4   9   4      738.42      753.23     28.11 o
   5   9   4      444.01      487.62     28.11 o
   6   9   4      830.43      806.59     39.92 o
   7   9   4       97.65       56.62     24.03 o
   8   9   4     4048.16     4081.84    122.21 o
   9   9   4     1128.19     1105.60     63.55 o
  10   9   4      259.75      312.45     65.59 o
  11   9   4     3001.64     3358.76    199.61 o
  12   9   4      419.34      530.80     82.29 o
  13   9   4       11.84      -56.62     72.92 o
  14   9   4      299.36      386.59     97.77 o
  15   9   4      694.20      877.07    151.13 o
 -15  10   4      429.80      305.93    127.10 o
 -14  10   4      181.82      101.84    114.47 o
 -13  10   4       63.28      204.50    138.51 o
 -12  10   4      452.52      414.70    145.43 o
 -11  10   4      605.04      530.80    117.73 o
 -10  10   4       35.07       64.77     52.55 o
  -9  10   4     2319.18     2510.21    134.43 o
  -8  10   4     2694.78     2833.66    149.50 o
  -7  10   4     1371.82     1446.97     58.25 o
  -6  10   4      625.18      632.24     48.07 o
  -5  10   4      111.08      105.51     15.89 o
  -4  10   4     3783.00     3992.62    120.99 o
  -3  10   4       93.39      113.66     12.22 o
  -2  10   4     3734.77     3848.82     94.92 o
  -1  10   4     1539.49     1715.84     42.37 o
   0  10   4    12357.73    12878.15    304.30 o
   1  10   4     1661.49     1679.17     41.96 o
   2  10   4     3547.18     3343.68     88.40 o
   3  10   4      126.80      138.10     21.18 o
   4  10   4     3616.04     3715.20    101.03 o
   5  10   4      128.89       81.07     15.89 o
   6  10   4      725.43      698.23     40.33 o
   7  10   4     1375.76     1309.69     64.77 o
   8  10   4     2754.87     2833.66    101.84 o
   9  10   4     2356.90     2465.80    107.95 o
  10  10   4        9.89        0.00     40.74 o
  11  10   4      465.45      422.44     60.29 o
  12  10   4      482.81      496.18     85.14 o
  13  10   4       67.05       56.62     60.70 o
  14  10   4      143.28      121.80     92.88 o
  15  10   4      409.77      333.23    102.66 o
 -12  11   4      443.24      296.97    101.03 o
 -11  11   4     1044.37     1309.69    180.06 o
  -5  11   4     1189.01     1059.57    112.03 o
  -4  11   4     1954.15     1894.67    100.21 o
  -3  11   4     1164.45     1183.41     39.51 o
  -2  11   4       33.62       36.66     12.22 o
  -1  11   4      966.37      869.33     37.48 o
   0  11   4     2122.06     2371.70     55.81 o
   1  11   4     1003.40      942.65     27.29 o
   2  11   4       28.51       44.81     16.29 o
   3  11   4     1129.05     1114.15     42.77 o
   4  11   4     2082.18     2182.68     71.70 o
   5  11   4     1057.31     1097.45     50.92 o
   6  11   4      428.68      391.48     37.89 o
   7  11   4       61.16       49.29     36.66 o
   8  11   4     1631.06     1679.17     83.51 o
   9  11   4      187.94      224.87     40.33 o
  10  11   4      394.86      321.82     57.03 o
  11  11   4     1025.15     1131.26     85.95 o
  12  11   4      494.15      414.70     80.66 o
  13  11   4      808.81      892.14    110.40 o
  14  11   4      176.46      252.57     93.29 o
  -4  12   4    10136.12    10638.44    526.73 o
  -3  12   4     2096.48     2123.61    111.62 o
  -2  12   4      387.99      366.63     19.55 o
  -1  12   4       28.22       36.66     12.22 o
   0  12   4     4103.08     4230.12    116.10 o
   1  12   4       19.34       24.03     16.29 o
   2  12   4      427.13      473.77     27.70 o
   3  12   4     2119.99     2254.79     66.81 o
   4  12   4    10264.49    11130.95    309.60 o
   5  12   4     1205.30     1161.82     52.14 o
   6  12   4      147.86      121.80     28.11 o
   7  12   4     1250.92     1263.66     59.07 o
   8  12   4      238.91      158.06     32.18 o
   9  12   4      225.69      256.64     44.81 o
  10  12   4     1030.09     1101.53     80.66 o
  11  12   4      470.63      616.35    110.80 o
  12  12   4      856.47     1034.72    114.88 o
  13  12   4      316.07      411.85    137.28 o
  14  12   4       28.03      -36.66    130.77 o
  -4  13   4     7325.04     7882.18    385.37 o
  -3  13   4      955.49      923.10     81.47 o
  -2  13   4      443.22      481.92     56.22 o
  -1  13   4      122.24      126.28     19.96 o
   0  13   4     1112.32     1097.45     63.55 o
   1  13   4      159.76      166.21     19.55 o
   2  13   4      463.16      433.03     31.77 o
   3  13   4      863.93      839.59     48.07 o
   4  13   4     7423.42     8052.87    228.94 o
   5  13   4     2525.25     2659.71     98.58 o
   6  13   4       45.01       89.21     36.26 o
   7  13   4      367.54      316.93     31.77 o
   8  13   4      273.67      248.50     36.26 o
   9  13   4       91.89      113.66     44.81 o
  10  13   4      197.80      215.50     52.55 o
  11  13   4      645.45      698.23    101.03 o
  12  13   4      475.16      371.52     98.58 o
  13  13   4      272.17      321.82    105.51 o
  -4  14   4     3297.08     3928.26    351.97 o
  -3  14   4     1355.94     1611.55     97.36 o
  -2  14   4      366.00      281.90     49.29 o
  -1  14   4       25.18       28.92     49.29 o
   0  14   4     8909.03    10130.86    334.04 o
   1  14   4       59.59        0.00     40.74 o
   2  14   4      444.96      371.52     37.07 o
   3  14   4     1336.63     1342.28     65.59 o
   4  14   4     3240.09     3607.25    122.62 o
   5  14   4      595.54      591.50     40.33 o
   6  14   4      538.05      606.98     50.51 o
   7  14   4       19.61        4.07     33.00 o
   8  14   4      264.48      232.61     52.55 o
   9  14   4      165.93      171.09     45.22 o
  10  14   4       41.54       56.62     56.62 o
  11  14   4      339.15      349.52     76.59 o
  12  14   4      449.12      459.92     92.88 o
  -4  15   4      673.51      869.33    105.51 o
  -3  15   4       51.04       12.22     57.44 o
  -2  15   4      402.42      481.92     70.07 o
  -1  15   4     1807.55     1928.08    117.73 o
   0  15   4      908.91      688.05     70.47 o
   1  15   4     1807.40     2024.62    103.47 o
   2  15   4      435.86      359.30     65.18 o
   3  15   4       57.88       20.37     53.37 o
   4  15   4      632.77      566.65     70.07 o
   5  15   4        3.51       32.18     40.74 o
   6  15   4       52.15       49.29     57.44 o
   7  15   4      544.82      591.50     77.40 o
   8  15   4      428.87      321.82     52.55 o
   9  15   4      552.90      440.77     56.22 o
  10  15   4       23.20      -40.74     77.40 o
  11  15   4       30.27       68.85     72.92 o
  -7  16   4      668.73      778.07    174.35 o
  -6  16   4      625.02      522.25    171.91 o
  -5  16   4      196.51      264.79    101.84 o
  -4  16   4     1011.45      850.59    104.29 o
  -3  16   4      169.27      150.32     68.85 o
  -2  16   4      345.41      264.79     51.74 o
  -1  16   4      153.35      186.57     61.11 o
   0  16   4     3367.03     3864.71    190.65 o
   1  16   4      135.59      150.32     65.59 o
   2  16   4      401.57      414.70     80.66 o
   3  16   4      137.02      121.80     60.70 o
   4  16   4      933.59      989.91     88.40 o
   5  16   4      201.61      158.06     68.85 o
   6  16   4      637.61      603.72     94.10 o
   7  16   4      722.93      691.31    110.80 o
   8  16   4     1118.19     1072.20    116.91 o
   9  16   4      225.56      117.73    109.58 o
  -7  17   4      467.06      378.85    134.02 o
  -6  17   4      224.29      224.87    126.28 o
  -5  17   4       74.90       40.74    183.32 o
  -4  17   4      268.67      354.41    151.54 o
  -3  17   4      170.89      130.36    113.66 o
  -2  17   4      191.43      240.35     85.14 o
  -1  17   4     1046.58      969.95     91.25 o
   0  17   4      369.53      393.93     65.99 o
   1  17   4      981.52     1034.72    106.73 o
   2  17   4      181.07      285.97     77.81 o
   3  17   4      150.42      113.66     77.40 o
   4  17   4      242.64      342.60     94.51 o
   5  17   4      126.20       81.07     65.59 o
   6  17   4      220.17      158.06     85.14 o
   7  17   4      420.01      496.18    102.25 o
  -5  18   4       84.69       40.74    142.58 o
  -4  18   4      381.80      496.18    176.39 o
  -3  18   4      204.47       97.77    105.92 o
  -2  18   4      397.53      326.30    131.58 o
  -1  18   4      214.72       64.77    145.84 o
   0  18   4     2050.84     2574.57    239.53 o
   1  18   4      258.21      371.52     76.18 o
   2  18   4      346.26      191.87     84.73 o
   3  18   4      224.36      186.57     85.55 o
   4  18   4      321.00      361.74    106.73 o
   5  18   4       77.47      -20.37     85.55 o
   1   0   5      132.57       40.74     12.22 o
   2   0   5     2352.21     1779.79     43.18 o
   3   0   5     8565.25     9523.47    249.31 o
   4   0   5       28.15       32.18     12.22 o
   5   0   5       17.98       28.92     12.22 o
   6   0   5     2183.49     2094.28     58.25 o
   7   0   5     3412.86     3607.25     84.33 o
   8   0   5    17082.54    17709.14    475.81 o
   9   0   5       52.69       24.03     16.29 o
  10   0   5       18.80       40.74     20.37 o
  11   0   5      170.74      174.35     23.63 o
  12   0   5     1286.19     1174.85     70.07 o
  13   0   5      978.90      962.21     63.55 o
  14   0   5     2162.16     2071.06    127.91 o
  15   0   5        0.33       85.55     81.47 o
  16   0   5     4007.16     4839.95    346.26 o
  17   0   5       65.39      292.49    141.76 o
  18   0   5      319.68      448.92    211.02 o
 -18   1   5       87.89      288.42    182.09 o
 -17   1   5       63.61       49.29     77.81 o
 -16   1   5        3.33       77.40     77.40 o
 -15   1   5       37.31      -24.03     48.48 o
 -14   1   5      156.97      162.95     52.14 o
 -13   1   5      293.98      236.68     45.22 o
 -12   1   5      382.71      414.70     36.26 o
 -11   1   5     3420.93     3599.51    137.69 o
 -10   1   5     1369.98     1332.91     60.70 o
  -9   1   5     2886.19     2922.46     82.70 o
  -8   1   5     1401.91     1346.76     42.37 o
  -7   1   5     9382.03     9263.98    221.20 o
  -6   1   5     1519.49     1500.75     44.40 o
  -5   1   5      842.29      732.45     30.96 o
  -4   1   5     2889.59     2739.15     66.81 o
  -3   1   5     1672.96     1647.81     62.33 o
  -2   1   5     9360.12     8225.59    173.54 o
  -1   1   5    29758.41    29939.58    662.79 o
   0   1   5       16.64       68.85      8.55 o
   1   1   5    30134.66    30852.09    694.97 o
   2   1   5     9119.39     8156.34    172.72 o
   3   1   5     1556.64     1466.53     39.11 o
   4   1   5     2858.56     2705.74     59.88 o
   5   1   5     1065.72     1006.20     32.59 o
   6   1   5     1378.88     1365.50     47.25 o
   7   1   5     8930.83     8766.99    226.90 o
   8   1   5     1345.43     1232.29     44.81 o
   9   1   5     2810.51     2894.76     82.29 o
  10   1   5     1359.55     1319.06     50.92 o
  11   1   5     3700.73     3848.82    134.43 o
  12   1   5      397.83      414.70     44.00 o
  13   1   5      350.45      333.23     44.40 o
  14   1   5      152.31      126.28     44.40 o
  15   1   5       24.79       28.92     45.22 o
  16   1   5        5.04       60.70    101.43 o
  17   1   5       60.05        8.15    114.88 o
  18   1   5       89.80     -105.51    166.61 o
 -17   2   5      331.14      288.42    121.40 o
 -16   2   5     1339.91     1152.85    129.95 o
 -15   2   5      262.23      179.65     76.99 o
 -14   2   5      814.22      742.63     86.77 o
 -13   2   5      556.07      584.98     52.55 o
 -12   2   5     4735.31     5082.74    236.68 o
 -11   2   5      171.83       97.77     33.00 o
 -10   2   5      390.11      404.11     35.85 o
  -9   2   5     1110.79     1059.57     54.18 o
  -8   2   5     8392.46     8576.75    200.83 o
  -7   2   5     2132.99     2206.72     65.99 o
  -6   2   5     2869.42     2779.48     87.58 o
  -5   2   5     1884.21     1866.97     54.99 o
  -4   2   5     1029.87     1080.34     33.40 o
  -3   2   5     2396.55     2218.53     65.99 o
  -2   2   5      465.58      516.14     20.37 o
  -1   2   5      894.63      832.25     29.33 o
   0   2   5    19279.38    19968.41    414.70 o
   1   2   5      831.40      746.30     24.44 o
   2   2   5      463.99      533.65     20.78 o
   3   2   5     2256.91     2152.94     53.37 o
   4   2   5      750.34      785.00     24.85 o
   5   2   5     1865.16     1839.68     44.00 o
   6   2   5     3024.75     3005.98     76.99 o
   7   2   5     2168.56     2147.24     70.88 o
   8   2   5     8670.29     8541.30    235.87 o
   9   2   5      998.32     1014.35     44.81 o
  10   2   5      402.71      414.70     28.52 o
  11   2   5      147.57      109.58     19.96 o
  12   2   5     4605.88     5211.06    211.83 o
  13   2   5      572.52      572.76     51.74 o
  14   2   5      792.32      828.59     76.99 o
  15   2   5      278.44      312.45     81.07 o
  16   2   5     1351.64     1161.82    173.95 o
  17   2   5      328.62      342.60    123.03 o
 -17   3   5      130.69      147.06     85.14 o
 -16   3   5       76.18       64.77     89.21 o
 -15   3   5      127.53      113.66     65.18 o
 -14   3   5      357.04      391.48     65.59 o
 -13   3   5      795.76      799.26     61.51 o
 -12   3   5      146.43      130.36     45.22 o
 -11   3   5     4295.60     4716.52    184.13 o
 -10   3   5      282.24      301.45     33.40 o
  -9   3   5     1396.24     1356.13     70.47 o
  -8   3   5     1361.52     1273.03     63.96 o
  -7   3   5     3781.31     3944.55     96.14 o
  -6   3   5      104.32      101.84     20.78 o
  -5   3   5    12296.35    11884.17    306.34 o
  -4   3   5     1589.47     1642.51     46.44 o
  -3   3   5     7804.56     7173.36    183.72 o
  -2   3   5     5967.88     5604.99    143.39 o
  -1   3   5     1190.73     1300.32     36.66 o
   0   3   5    17753.09    17489.16    354.41 o
   1   3   5     1267.41     1337.39     37.48 o
   2   3   5     5507.99     5082.74    118.14 o
   3   3   5     7303.04     6622.19    124.65 o
   4   3   5     1552.91     1565.93     35.44 o
   5   3   5    12024.80    11717.56    207.35 o
   6   3   5       60.64       81.07      8.15 o
   7   3   5     3424.36     3455.30    120.17 o
   8   3   5     1258.97     1161.82     65.18 o
   9   3   5     1108.88     1002.13     68.85 o
  10   3   5      240.87      219.16     32.18 o
  11   3   5     4578.95     4751.55    184.95 o
  12   3   5      162.86      158.06     44.81 o
  13   3   5      880.08      946.32     74.55 o
  14   3   5      361.12      288.42     60.70 o
  15   3   5      133.44       94.10     57.03 o
  16   3   5       90.71      179.65    123.03 o
  17   3   5      129.23      113.66    147.06 o
 -17   4   5      471.46      484.77     84.33 o
 -16   4   5      628.38      785.00     85.95 o
 -15   4   5      145.39      174.35     89.21 o
 -14   4   5       95.78       97.77     65.59 o
 -13   4   5      694.35      774.41     85.14 o
 -12   4   5     7068.52     7746.53    303.49 o
 -11   4   5      769.89      718.60     58.25 o
 -10   4   5      842.38     1006.20     68.85 o
  -9   4   5      119.11      101.84     24.44 o
  -8   4   5     1112.78     1110.08     46.85 o
  -7   4   5     3804.91     4098.13    122.62 o
  -6   4   5     1192.00     1250.22     40.74 o
  -5   4   5      673.48      684.79     30.15 o
  -4   4   5     9563.83     9548.73    249.31 o
  -3   4   5       77.44       60.70     11.81 o
  -2   4   5     1373.78     1375.28     33.00 o
  -1   4   5      523.47      433.03     15.89 o
   0   4   5      217.56      150.32     12.63 o
   1   4   5      534.66      451.77     21.59 o
   2   4   5     1388.25     1394.02     28.52 o
   3   4   5       85.33       81.07      8.15 o
   4   4   5     9494.82     9300.64    147.87 o
   5   4   5      638.06      664.83     19.55 o
   6   4   5     1174.25     1178.93     30.55 o
   7   4   5     3695.43     3888.34    111.62 o
   8   4   5     1521.73     1437.20    111.21 o
   9   4   5      110.26       77.40     28.11 o
  10   4   5      804.13      884.81     75.77 o
  11   4   5      873.62      888.47     76.18 o
  12   4   5     7090.67     7271.13    304.71 o
  13   4   5      645.83      622.87     85.95 o
  14   4   5       64.30       77.40     57.44 o
  15   4   5      141.08      134.84     81.47 o
  16   4   5      533.76      597.61     93.69 o
  17   4   5      498.66      651.79    215.09 o
 -17   5   5       80.25      162.95     81.47 o
 -16   5   5      291.21      219.16     73.73 o
 -15   5   5      491.28      501.88     77.40 o
 -14   5   5      397.57      406.96     72.10 o
 -13   5   5      155.88      195.54     48.07 o
 -12   5   5      210.31      138.10     44.81 o
 -11   5   5     1585.00     1689.36     94.51 o
 -10   5   5      881.42      843.25     59.48 o
  -9   5   5      710.25      655.05     35.85 o
  -8   5   5      102.67       81.07     20.78 o
  -7   5   5     4742.19     4866.43    151.54 o
  -6   5   5     1266.85     1365.50     42.37 o
  -5   5   5     6443.04     6073.06    149.10 o
  -4   5   5     6854.32     6810.39    168.65 o
  -3   5   5    16355.89    15938.31    451.36 o
  -2   5   5     4048.07     3920.52    112.03 o
  -1   5   5     1671.45     1684.06     47.25 o
   0   5   5      163.73      208.17     13.04 o
   1   5   5     2189.84     2088.58     46.85 o
   2   5   5     3732.99     3576.70     68.85 o
   3   5   5    15666.95    15205.45    236.27 o
   4   5   5     6755.42     6705.70    114.88 o
   5   5   5     6353.92     6143.12    109.99 o
   6   5   5     1126.24     1055.49     33.00 o
   7   5   5     4831.62     4982.94    107.95 o
   8   5   5      150.12      158.06     28.92 o
   9   5   5      508.27      378.85     49.70 o
  10   5   5      852.49      846.92     59.48 o
  11   5   5     1631.98     1500.75    103.88 o
  12   5   5      180.12      154.80     60.29 o
  13   5   5      142.85      198.80     64.77 o
  14   5   5      395.25      273.34     73.73 o
  15   5   5      518.25      648.53    107.14 o
  16   5   5      303.89      349.52     90.84 o
  17   5   5       86.93       94.10    147.47 o
 -17   6   5      122.52       94.10    138.51 o
 -16   6   5      898.42      691.31    114.06 o
 -15   6   5       47.33      117.73     65.18 o
 -14   6   5      355.34      427.74     58.25 o
 -13   6   5      515.67      443.62     61.92 o
 -12   6   5     2948.66     3270.36    145.84 o
 -11   6   5     1199.64     1196.85     79.44 o
 -10   6   5      190.07      198.80     35.85 o
  -9   6   5      389.49      305.93     33.40 o
  -8   6   5     3775.12     3976.33    120.58 o
  -7   6   5     1049.28     1010.27     48.88 o
  -6   6   5      224.43      208.17     16.70 o
  -5   6   5      716.42      753.23     24.44 o
  -4   6   5     4308.31     4646.45    104.29 o
  -3   6   5      139.90      186.57     15.89 o
  -2   6   5     2510.07     2535.87     83.51 o
  -1   6   5     1335.96     1273.03     36.26 o
   0   6   5     7433.21     7746.53    134.84 o
   1   6   5     1379.67     1332.91     28.11 o
   2   6   5     2524.04     2535.87     44.81 o
   3   6   5      140.25      158.06     13.04 o
   4   6   5     4867.75     5091.70     91.25 o
   5   6   5      729.63      760.15     24.44 o
   6   6   5      242.80      204.50     16.29 o
   7   6   5      961.30      892.14     34.22 o
   8   6   5     4044.86     4016.66    113.25 o
   9   6   5      353.26      326.30     44.00 o
  10   6   5      238.30      232.61     40.74 o
  11   6   5     1235.86     1227.81    107.55 o
  12   6   5     3109.07     3395.83    163.76 o
  13   6   5      513.80      496.18     76.59 o
  14   6   5      334.81      419.59     81.07 o
  15   6   5       26.22      -16.29     61.11 o
  16   6   5      907.07     1002.13    129.14 o
  17   6   5      141.61      109.58    171.09 o
 -16   7   5       10.19       -4.07    136.06 o
 -15   7   5      586.34      473.77     72.10 o
 -14   7   5       64.05       32.18     56.62 o
 -13   7   5      655.32      632.24     61.11 o
 -12   7   5      364.23      337.71     39.92 o
 -11   7   5      835.00      911.28     57.85 o
 -10   7   5       25.01       32.18     36.26 o
  -9   7   5      889.95      923.10     50.51 o
  -8   7   5     1274.20     1200.92     48.48 o
  -7   7   5    10686.19    11538.73    397.59 o
  -6   7   5     2899.39     3012.90     91.25 o
  -5   7   5     4255.16     4338.48    117.73 o
  -4   7   5      530.93      481.92     25.26 o
  -3   7   5     4865.25     4875.39    115.69 o
  -2   7   5      182.38      171.09     11.81 o
  -1   7   5     9443.04     9374.78    185.35 o
   0   7   5     3317.72     2943.24     55.40 o
   1   7   5     9704.61     9774.41    151.54 o
   2   7   5      157.43      150.32     12.63 o
   3   7   5     4141.89     4106.28     81.88 o
   4   7   5      645.36      560.54     21.18 o
   5   7   5     4065.01     4106.28     81.88 o
   6   7   5     2719.21     2705.74     79.84 o
   7   7   5    10805.10    11662.57    303.08 o
   8   7   5     1357.09     1365.50     47.25 o
   9   7   5      872.49      896.21     49.70 o
  10   7   5       20.75        0.00     40.74 o
  11   7   5      883.43      828.59     80.66 o
  12   7   5      313.94      208.17     60.70 o
  13   7   5      576.09      533.65     94.51 o
  14   7   5       58.22       40.74     77.40 o
  15   7   5      643.32      718.60    164.17 o
  16   7   5        6.48      -81.88     81.88 o
 -15   8   5      222.27      186.57    118.54 o
 -14   8   5      675.57      674.60    105.92 o
 -13   8   5       13.96        8.15     32.59 o
 -12   8   5     1086.58     1277.51     82.29 o
 -11   8   5      879.12      698.23     53.77 o
 -10   8   5       44.40       32.18     28.11 o
  -9   8   5     1355.32     1356.13     65.99 o
  -8   8   5     3593.84     3553.89    129.54 o
  -7   8   5      354.51      361.74     24.44 o
  -6   8   5      402.77      411.85     23.22 o
  -5   8   5      130.77      105.51     11.81 o
  -4   8   5     2242.29     2254.79     60.70 o
  -3   8   5     1080.42      974.02     27.70 o
  -2   8   5      466.48      459.92     19.15 o
  -1   8   5      438.37      435.48     21.18 o
   0   8   5     5691.05     6123.16    109.99 o
   1   8   5      420.20      399.22     15.48 o
   2   8   5      454.68      487.62     17.11 o
   3   8   5     1010.97      938.58     27.29 o
   4   8   5     2293.81     2303.67     54.99 o
   5   8   5      122.82      109.58     19.96 o
   6   8   5      363.40      342.60     21.18 o
   7   8   5      480.59      481.92     28.11 o
   8   8   5     3441.41     3515.59    120.99 o
   9   8   5     1268.97     1187.89     61.51 o
  10   8   5       28.95       49.29     33.00 o
  11   8   5      849.24      735.71     62.33 o
  12   8   5     1383.95     1375.28    104.29 o
  13   8   5       19.96      -56.62     56.62 o
  14   8   5      647.07      674.60     96.14 o
  15   8   5      241.95      105.51    125.88 o
  16   8   5     2110.19     2535.87    205.72 o
 -13   9   5       50.99       81.07     97.77 o
 -12   9   5      361.39      268.86     56.62 o
 -11   9   5      644.05      548.73     56.62 o
 -10   9   5      370.68      273.34     44.40 o
  -9   9   5     3317.58     3622.32    169.06 o
  -8   9   5     1964.71     1911.38    100.62 o
  -7   9   5      989.53      993.98     44.40 o
  -6   9   5     1097.29     1110.08     38.29 o
  -5   9   5      561.91      610.24     28.52 o
  -4   9   5      496.98      493.32     17.11 o
  -3   9   5     7466.48     7601.50    178.02 o
  -2   9   5     2390.28     2303.67     67.22 o
  -1   9   5     9527.25     9635.90    200.43 o
   0   9   5     1755.92     1586.29     45.63 o
   1   9   5     9853.01     9964.65    229.35 o
   2   9   5     2197.74     2106.10     52.55 o
   3   9   5     7239.73     7358.31    175.17 o
   4   9   5      682.64      658.31     29.33 o
   5   9   5      370.22      391.48     25.26 o
   6   9   5     1024.19      998.05     36.26 o
   7   9   5      823.25      821.26     40.33 o
   8   9   5     1832.27     1855.97     82.70 o
   9   9   5     3336.46     3568.96    129.54 o
  10   9   5      368.73      316.93     40.74 o
  11   9   5      712.35      619.61     66.81 o
  12   9   5      403.66      252.57     76.99 o
  13   9   5       33.06       -4.07     65.99 o
  14   9   5      490.51      525.10    111.21 o
  15   9   5      187.95      268.86    113.25 o
 -10  10   5      622.91      433.03     74.55 o
  -9  10   5      174.21      134.84     37.07 o
  -8  10   5     3303.50     3568.96    236.27 o
  -7  10   5      601.46      557.69     36.26 o
  -6  10   5     1473.10     1461.64     48.88 o
  -5  10   5      837.36      858.33     44.81 o
  -4  10   5      353.83      333.23     28.11 o
  -3  10   5      513.68      557.69     27.29 o
  -2  10   5      292.57      321.82     15.89 o
  -1  10   5     4298.37     4338.48    117.73 o
   0  10   5      412.60      359.30     24.03 o
   1  10   5     4221.34     4213.42     99.40 o
   2  10   5      294.26      330.78     25.66 o
   3  10   5      460.29      465.22     27.70 o
   4  10   5      370.30      347.49     21.59 o
   5  10   5      858.48      858.33     33.81 o
   6  10   5     1512.09     1510.93     54.59 o
   7  10   5      585.75      510.43     40.33 o
   8  10   5     3625.13     3856.56    142.58 o
   9  10   5      145.48      147.06     40.33 o
  10  10   5      630.76      648.53     52.14 o
  11  10   5      217.53      232.61     60.29 o
  12  10   5     1074.33     1088.90     96.95 o
  13  10   5       34.10       52.96     65.18 o
  14  10   5      117.73       97.77     76.99 o
  15  10   5      512.56      496.18    125.06 o
  -7  11   5     1733.65     1973.30    130.36 o
  -6  11   5      589.66      622.87     54.18 o
  -5  11   5     7069.03     7690.72    425.29 o
  -4  11   5     2555.07     2666.23    105.51 o
  -3  11   5     6179.19     6726.48    219.98 o
  -2  11   5       54.95       56.62     16.29 o
  -1  11   5     2893.40     3019.83     91.25 o
   0  11   5     2119.54     2396.55     81.07 o
   1  11   5     2955.65     3118.82     71.29 o
   2  11   5       32.42       40.74     16.29 o
   3  11   5     6224.54     6436.43    163.76 o
   4  11   5     2638.15     2699.23     92.88 o
   5  11   5     7268.56     7523.70    232.61 o
   6  11   5      633.06      622.87     41.55 o
   7  11   5     1530.95     1506.04     64.36 o
   8  11   5      509.58      473.77     41.55 o
   9  11   5      889.97      817.59     58.25 o
  10  11   5       53.79      -44.81     61.51 o
  11  11   5     1276.43     1337.39    130.77 o
  12  11   5      250.49      273.34    105.51 o
  13  11   5      342.22      301.45    101.84 o
  14  11   5        5.59       -4.07     78.21 o
  -5  12   5      364.37      321.82     48.07 o
  -4  12   5     2252.50     2291.45    158.87 o
  -3  12   5      473.40      433.03     31.77 o
  -2  12   5       98.74       89.21     15.48 o
  -1  12   5        9.24      -16.29     16.29 o
   0  12   5       89.62       49.29     12.63 o
   1  12   5       13.82       -4.07     16.29 o
   2  12   5       85.18      105.51     21.18 o
   3  12   5      475.95      422.44     28.92 o
   4  12   5     2124.43     2164.76     77.40 o
   5  12   5      342.76      354.41     36.26 o
   6  12   5      549.73      468.07     41.55 o
   7  12   5      549.66      459.92     44.00 o
   8  12   5      690.86      718.60     51.33 o
   9  12   5       98.00      109.58     39.92 o
  10  12   5      286.13      268.86     64.77 o
  11  12   5      340.29      244.42     61.92 o
  12  12   5     1635.11     1314.17    138.91 o
  13  12   5      494.95      493.32     96.55 o
  -5  13   5     1538.64     1996.11    336.49 o
  -4  13   5     4147.75     4508.35    368.67 o
  -3  13   5     6728.25     7044.22    332.01 o
  -2  13   5      311.77      244.42     77.81 o
  -1  13   5     3331.32     3715.20    132.39 o
   0  13   5      141.73      109.58     24.03 o
   1  13   5     3305.20     3553.89    114.06 o
   2  13   5      318.34      281.90     27.70 o
   3  13   5     6689.97     7151.77    204.91 o
   4  13   5     4238.52     4439.91    144.62 o
   5  13   5     1573.87     1576.11     70.88 o
   6  13   5      319.13      248.50     32.18 o
   7  13   5     1172.41     1110.08     59.48 o
   8  13   5      447.07      516.14     61.11 o
   9  13   5      115.70      117.73     40.33 o
  10  13   5      688.80      684.79    100.21 o
  11  13   5      148.72       40.74     65.18 o
  12  13   5      252.79      260.72     78.21 o
  -4  14   5      425.77      433.03     76.99 o
  -3  14   5      447.38      252.57     56.62 o
  -2  14   5       11.66       60.70     52.55 o
  -1  14   5     1178.29     1097.45     80.25 o
   0  14   5        0.85      105.51     48.48 o
   1  14   5     1233.75      974.02     63.55 o
   2  14   5       16.72        8.15     28.52 o
   3  14   5      483.30      371.52     37.07 o
   4  14   5      504.67      435.48     39.92 o
   5  14   5      494.90      501.88     45.63 o
   6  14   5       27.14       24.03     40.74 o
   7  14   5      539.73      481.92     47.66 o
   8  14   5      589.71      545.87     56.62 o
   9  14   5       23.52       20.37     45.22 o
  10  14   5       38.66       16.29     64.77 o
  11  14   5     1246.72     1319.06    129.95 o
  -4  15   5      390.44      373.96     86.36 o
  -3  15   5      435.68      292.49     61.11 o
  -2  15   5      159.12      158.06     56.22 o
  -1  15   5     2324.12     2725.71    146.65 o
   0  15   5     1350.35     1471.42     87.99 o
   1  15   5     2310.28     2484.95    140.13 o
   2  15   5      189.13      138.10     61.51 o
   3  15   5      399.20      435.48     77.40 o
   4  15   5      377.32      404.11     61.51 o
   5  15   5      872.20      843.25     70.47 o
   6  15   5      302.77      248.50     60.29 o
   7  15   5     2783.35     2881.32    157.65 o
   8  15   5     1321.93     1309.69     92.47 o
   9  15   5      425.92      285.97     56.22 o
  10  15   5      130.66       68.85     68.85 o
  -5  16   5       64.67       89.21    134.02 o
  -4  16   5      196.66      147.06    117.73 o
  -3  16   5      183.82      126.28     57.44 o
  -2  16   5      239.31      198.80     68.44 o
  -1  16   5       17.29      -24.03     56.62 o
   0  16   5      388.86      292.49     61.11 o
   1  16   5       21.36       44.81     57.44 o
   2  16   5      232.69      171.09     61.92 o
   3  16   5      212.75      198.80     73.73 o
   4  16   5      214.98      198.80     77.40 o
   5  16   5       69.27      142.58     61.11 o
   6  16   5      528.74      635.50     93.29 o
   7  16   5      430.48      386.59     85.14 o
   8  16   5      632.13      635.50    103.06 o
   9  16   5      108.06      138.10    106.32 o
  -7  17   5      166.94      -89.21    134.02 o
  -6  17   5      398.91      373.96    138.10 o
  -5  17   5      190.09      330.78    139.32 o
  -4  17   5      288.19      781.33    424.48 o
  -3  17   5     1147.56     1476.31    211.02 o
  -2  17   5      349.02      260.72     78.21 o
  -1  17   5     1391.60     1500.75    113.66 o
   0  17   5     1772.89     1715.84    121.80 o
   1  17   5     1415.63     1565.93    121.40 o
   2  17   5      308.84      373.96     81.47 o
   3  17   5     1224.79     1365.50    127.51 o
   4  17   5      360.06      361.74     82.70 o
   5  17   5      115.34       85.55     77.81 o
   6  17   5      435.02      399.22     86.77 o
   7  17   5      205.31      419.59     86.36 o
  -5  18   5      158.41      208.17    232.20 o
  -4  18   5      127.53       44.81    171.09 o
  -3  18   5       48.11     -126.28    150.73 o
  -2  18   5       54.78      208.17    198.80 o
  -1  18   5      329.27      312.45     96.95 o
   0  18   5       45.89      101.84     73.33 o
   1  18   5      304.72      337.71    101.03 o
   2  18   5       44.18       -4.07     94.92 o
   3  18   5       28.57       28.92     93.69 o
   4  18   5      145.97      191.87     84.73 o
   5  18   5      156.78      150.32    129.95 o
   0   0   6    18700.12    16148.51    470.51 o
   1   0   6     1310.59     1245.73     40.74 o
   2   0   6    31610.48    30072.38    664.01 o
   3   0   6      725.45      802.92     28.92 o
   4   0   6     7804.08     7623.50    178.43 o
   5   0   6     3763.98     3888.34    111.62 o
   6   0   6     1363.40     1758.20     59.07 o
   7   0   6       81.88       60.70     19.96 o
   8   0   6     5256.80     4804.51    176.80 o
   9   0   6     1412.30     1520.71     89.62 o
  10   0   6      152.08      117.73     35.85 o
  11   0   6     3006.43     3493.19    143.39 o
  12   0   6        3.42       36.66     57.44 o
  13   0   6       53.77      113.66     44.81 o
  14   0   6        4.84       12.22     36.66 o
  15   0   6      566.62      371.52    231.39 o
  16   0   6       97.17       77.40    147.47 o
  17   0   6       58.81      191.87    162.54 o
 -17   1   6      367.07      371.52    105.92 o
 -15   1   6     2885.85     3366.09    325.90 o
 -14   1   6      610.22      725.52     72.10 o
 -13   1   6       87.09       49.29     33.00 o
 -12   1   6       78.14      121.80     40.74 o
 -11   1   6     1654.73     1705.25    100.21 o
 -10   1   6     2327.77     2383.92    112.03 o
  -9   1   6     2326.58     2236.86    120.58 o
  -8   1   6     2305.20     2340.74     92.47 o
  -7   1   6     7177.37     7227.54    227.72 o
  -6   1   6     2063.80     1855.97     54.99 o
  -5   1   6      578.64      487.62     28.11 o
  -4   1   6     9109.00     7984.43    182.50 o
  -3   1   6     6233.67     5983.84    138.10 o
  -2   1   6     4121.14     4263.12    100.21 o
  -1   1   6      713.15      701.49     23.63 o
   0   1   6    19157.14    17811.39    374.78 o
   1   1   6      670.99      725.52     27.70 o
   2   1   6     4052.43     4230.12     99.81 o
   3   1   6     6016.21     5788.31    126.28 o
   4   1   6     9516.23     8353.51    163.35 o
   5   1   6      536.91      465.22     19.15 o
   6   1   6     2321.78     2273.12     66.81 o
   7   1   6     7638.47     7825.56    191.87 o
   8   1   6     2276.38     2352.96    129.95 o
   9   1   6     2447.61     2273.12    115.69 o
  10   1   6     2205.00     2291.45     91.66 o
  11   1   6     1525.50     1596.48     81.47 o
  12   1   6       62.74       40.74     40.74 o
  13   1   6       61.73        8.15     32.59 o
  14   1   6      581.28      560.54     78.62 o
  15   1   6     2831.20     3219.44    325.90 o
  16   1   6       72.55        0.00     40.74 o
  17   1   6      386.83      330.78    183.32 o
 -17   2   6       50.54      -64.77     89.21 o
 -16   2   6      481.39      658.31    114.47 o
 -15   2   6      663.36      411.85    134.84 o
 -14   2   6      661.03      664.83     98.58 o
 -13   2   6      375.80      414.70     70.07 o
 -12   2   6     1257.81     1398.90     95.32 o
 -11   2   6     1131.04     1135.74     77.40 o
 -10   2   6      368.15      373.96     39.51 o
  -9   2   6      560.85      616.35     37.89 o
  -8   2   6     2299.20     2303.67     67.22 o
  -7   2   6      960.47      998.05     36.26 o
  -6   2   6     1902.10     1861.68     65.99 o
  -5   2   6     1649.80     1627.03     46.44 o
  -4   2   6     4567.17     4205.27    124.25 o
  -3   2   6     1196.34     1295.84     36.66 o
  -2   2   6     1368.89     1205.40     30.96 o
  -1   2   6     1588.21     1525.60     39.92 o
   0   2   6    57743.95    55077.50   1168.33 o
   1   2   6     1649.05     1684.06     47.25 o
   2   2   6     1391.64     1178.93     35.03 o
   3   2   6     1244.59     1305.21     37.07 o
   4   2   6     4846.85     4380.85    101.43 o
   5   2   6     1875.35     1839.68     44.00 o
   6   2   6     1852.40     1866.97     38.70 o
   7   2   6      927.85      926.76     58.25 o
   8   2   6     2166.99     2071.06    104.69 o
   9   2   6      545.61      487.62     64.77 o
  10   2   6      353.64      373.96     24.85 o
  11   2   6     1040.63     1002.13     56.62 o
  12   2   6     1340.22     1361.02    103.47 o
  13   2   6      333.85      310.42     60.70 o
  14   2   6      683.45      705.16     84.73 o
  15   2   6      626.97      578.87     98.18 o
  16   2   6      414.95      411.85    147.87 o
  17   2   6       42.15       64.77    114.06 o
 -17   3   6        6.02      -44.81     81.07 o
 -16   3   6        5.11        4.07     78.21 o
 -15   3   6      904.55      993.98    112.84 o
 -14   3   6      463.18      516.14     57.85 o
 -13   3   6      355.37      411.85     44.00 o
 -12   3   6      657.28      671.34     59.48 o
 -11   3   6     6739.44     7271.13    228.53 o
 -10   3   6     1887.78     1900.38     77.81 o
  -9   3   6     1288.59     1342.28     79.44 o
  -8   3   6     2122.55     2206.72     65.99 o
  -7   3   6     2565.28     2334.22     92.47 o
  -6   3   6     1383.75     1389.54     52.14 o
  -5   3   6      411.21      359.30     28.92 o
  -4   3   6     9075.07     8342.10    221.61 o
  -3   3   6      750.31      735.71     24.44 o
  -2   3   6     3291.93     3307.02     73.33 o
  -1   3   6     5008.97     5443.67    122.62 o
   0   3   6    19451.13    18308.79    362.56 o
   1   3   6     4938.75     5312.91    111.62 o
   2   3   6     3442.95     3403.16     74.55 o
   3   3   6      764.67      799.26     28.92 o
   4   3   6     9071.53     8423.58    187.39 o
   5   3   6      395.87      371.52     17.11 o
   6   3   6     1223.97     1218.85     35.85 o
   7   3   6     3110.70     2936.32    110.80 o
   8   3   6     2680.06     2484.95    108.36 o
   9   3   6     1357.91     1192.37     83.92 o
  10   3   6     1846.04     1877.97     72.10 o
  11   3   6     6485.33     6560.27    237.90 o
  12   3   6      679.58      774.41     74.55 o
  13   3   6      361.55      435.48     74.55 o
  14   3   6      467.25      326.30    105.92 o
  15   3   6      836.70      781.33    114.06 o
  16   3   6        5.08       52.96    102.25 o
  17   3   6       15.23       49.29    196.35 o
 -17   4   6       60.06      252.57     85.14 o
 -16   4   6      304.75      316.93    102.25 o
 -15   4   6      718.42      648.53     81.47 o
 -14   4   6      312.24      198.80     48.48 o
 -13   4   6      684.84      638.75     67.62 o
 -12   4   6      345.99      260.72     41.14 o
 -11   4   6      966.42      938.58     54.59 o
 -10   4   6     1416.91     1342.28     70.07 o
  -9   4   6     1332.45     1300.32     78.21 o
  -8   4   6     2191.32     2352.96     98.99 o
  -7   4   6     1038.76     1110.08     50.92 o
  -6   4   6     6309.56     6684.92    208.57 o
  -5   4   6     1377.08     1342.28     46.85 o
  -4   4   6    23712.94    23640.84    588.65 o
  -3   4   6     4816.56     5472.19    151.13 o
  -2   4   6      724.89      810.26     28.92 o
  -1   4   6     1851.95     2047.84     46.03 o
   0   4   6     6487.44     6053.50    138.91 o
   1   4   6     2065.28     2267.01     54.59 o
   2   4   6      704.02      806.59     28.92 o
   3   4   6     4706.94     5396.82    121.80 o
   4   4   6    24421.31    24054.73    415.92 o
   5   4   6     1346.63     1356.13     37.48 o
   6   4   6     6302.21     6560.27    134.43 o
   7   4   6     1102.61     1092.97     33.81 o
   8   4   6     2205.00     2200.61     71.70 o
   9   4   6     1572.60     1632.33     67.22 o
  10   4   6     1418.19     1500.75     64.36 o
  11   4   6      773.94      711.67     74.96 o
  12   4   6      415.13      391.48     68.03 o
  13   4   6      593.86      691.31     83.92 o
  14   4   6      285.95      158.06     68.85 o
  15   4   6      738.49      664.83    108.77 o
  16   4   6      291.17      117.73     81.88 o
  17   4   6       38.68      186.57    207.35 o
 -17   5   6       22.22      -81.47     81.47 o
 -16   5   6        1.17       60.70     93.29 o
 -15   5   6      619.47      638.75    106.32 o
 -14   5   6      570.01      525.10     81.88 o
 -13   5   6     1040.94     1010.27     81.07 o
 -12   5   6      808.96      821.26     65.99 o
 -11   5   6     4158.92     4313.22    184.54 o
 -10   5   6     1339.79     1286.47     63.96 o
  -9   5   6      107.57       81.07     28.52 o
  -8   5   6      856.91      974.02     55.81 o
  -7   5   6       20.87       24.03      8.15 o
  -6   5   6     4426.26     4594.31    138.51 o
  -5   5   6     1393.10     1500.75     49.29 o
  -4   5   6     9550.78     9448.92    235.87 o
  -3   5   6     4973.83     5019.19    126.69 o
  -2   5   6     4033.91     4585.75    120.99 o
  -1   5   6     1119.99     1332.91     37.48 o
   0   5   6     1304.34     1232.29     31.37 o
   1   5   6     1031.91     1205.40     30.96 o
   2   5   6     4258.07     4725.07     79.03 o
   3   5   6     5253.69     5294.17     92.88 o
   4   5   6    10032.03     9913.73    165.39 o
   5   5   6     1466.02     1520.71     35.03 o
   6   5   6     4354.17     4457.02     93.69 o
   7   5   6       66.94       81.07     15.89 o
   8   5   6      845.09      799.26     39.51 o
   9   5   6       97.94       52.96     20.37 o
  10   5   6     1162.87     1063.64     74.96 o
  11   5   6     4391.41     4534.02    180.46 o
  12   5   6      881.94      846.92     81.88 o
  13   5   6     1088.28     1051.42    111.62 o
  14   5   6      552.66      440.77     72.51 o
  15   5   6      573.63      560.54     96.55 o
  16   5   6        0.33      -28.92     93.69 o
  17   5   6       33.13       36.66    109.99 o
 -16   6   6      351.80      198.80    101.03 o
 -15   6   6     1475.21     1398.90    157.65 o
 -14   6   6      231.70      215.50     80.66 o
 -13   6   6      615.45      684.79     90.03 o
 -12   6   6     2321.92     2633.23    170.28 o
 -11   6   6      874.27     1006.20     72.92 o
 -10   6   6     1469.79     1627.03    103.06 o
  -9   6   6      412.40      419.59     49.70 o
  -8   6   6     2190.98     2182.68     83.51 o
  -7   6   6     1673.35     1616.85     56.62 o
  -6   6   6      929.05      923.10     30.96 o
  -5   6   6      560.72      516.14     28.92 o
  -4   6   6     7865.69     8342.10    221.61 o
  -3   6   6      170.38      105.51     15.89 o
  -2   6   6      275.50      273.34     21.18 o
  -1   6   6     1641.31     1622.14     46.44 o
   0   6   6    12653.34    12149.78    253.38 o
   1   6   6     1748.84     1657.99     41.55 o
   2   6   6      286.94      219.16     11.41 o
   3   6   6      159.40      126.28     13.04 o
   4   6   6     7509.39     7612.50    144.62 o
   5   6   6      516.28      525.10     23.22 o
   6   6   6      947.67      986.24     36.26 o
   7   6   6     1670.42     1586.29     50.92 o
   8   6   6     2373.35     2434.03     69.25 o
   9   6   6      507.66      484.77     39.51 o
  10   6   6     1430.10     1520.71     79.84 o
  11   6   6      668.57      785.00     57.03 o
  12   6   6     2163.45     2254.79    157.65 o
  13   6   6      579.92      433.03     85.14 o
  14   6   6      231.21      154.80     65.18 o
  15   6   6     1512.85     1779.79    156.02 o
  16   6   6      404.04      244.42    101.84 o
 -15   7   6     1288.38     1413.16    254.20 o
 -14   7   6      449.83      487.62     98.58 o
 -13   7   6      269.12      158.06     52.96 o
 -12   7   6       87.78      109.58     49.29 o
 -11   7   6      639.34      560.54     57.44 o
 -10   7   6      324.27      337.71     53.77 o
  -9   7   6        9.01        0.00     40.74 o
  -8   7   6     6002.77     6053.50    238.31 o
  -7   7   6     2602.70     2712.67     86.36 o
  -6   7   6     4027.97     4065.54    130.36 o
  -5   7   6     2370.56     2315.89     73.73 o
  -4   7   6     3793.90     3848.82    110.80 o
  -3   7   6     4072.74     4065.54    114.06 o
  -2   7   6     1980.65     1939.48     67.62 o
  -1   7   6      785.88      705.16     27.29 o
   0   7   6     9393.07     9337.71    184.95 o
   1   7   6      823.22      698.23     20.37 o
   2   7   6     1995.85     1990.40     39.92 o
   3   7   6     4154.94     4139.28     73.73 o
   4   7   6     3538.48     3637.80     92.47 o
   5   7   6     2409.25     2340.74     55.40 o
   6   7   6     3821.67     3785.68     86.36 o
   7   7   6     2397.84     2309.78     67.62 o
   8   7   6     6536.58     6726.48    167.43 o
   9   7   6        0.59      -20.78     20.78 o
  10   7   6      316.28      244.42     35.85 o
  11   7   6      730.35      708.41     54.18 o
  12   7   6       90.95       94.10     57.03 o
  13   7   6      329.85      281.90     68.44 o
  14   7   6      462.47      536.91     97.77 o
  15   7   6     1317.00     1422.94    187.80 o
  16   7   6        8.23       64.77     93.29 o
 -13   8   6       74.54       89.21     44.81 o
 -12   8   6      768.99      688.05     76.99 o
 -11   8   6     1173.78     1273.03     91.25 o
 -10   8   6       23.44      105.51     33.00 o
  -9   8   6     2425.85     2679.27    131.99 o
  -8   8   6     4009.79     4139.28    197.17 o
  -7   8   6      657.11      668.09     29.74 o
  -6   8   6     1927.09     1950.89     67.62 o
  -5   8   6      707.76      749.56     28.11 o
  -4   8   6     4598.66     4734.03    114.06 o
  -3   8   6      401.09      361.74     19.55 o
  -2   8   6     1764.09     1747.61     53.37 o
  -1   8   6      695.97      688.05     23.63 o
   0   8   6     8617.62     8838.68    156.02 o
   1   8   6      694.51      705.16     23.63 o
   2   8   6     1761.77     1785.09     43.18 o
   3   8   6      347.45      305.93     19.96 o
   4   8   6     4533.62     4482.69    102.66 o
   5   8   6      944.28      998.05     36.26 o
   6   8   6     1954.79     1950.89     50.92 o
   7   8   6      636.97      655.05     32.59 o
   8   8   6     4367.68     4246.41    124.65 o
   9   8   6     2428.47     2478.43    107.95 o
  10   8   6       20.28       16.29     36.26 o
  11   8   6     1134.10     1309.69    106.32 o
  12   8   6      640.66      756.89     84.33 o
  13   8   6       97.54       56.62     69.25 o
  14   8   6       35.97      -36.66     57.44 o
  15   8   6      612.51      721.86    109.58 o
  16   8   6       71.74      171.09    130.36 o
 -12   9   6      524.68      501.88     88.81 o
 -11   9   6      307.14      349.52     57.44 o
 -10   9   6      710.44      606.98     65.99 o
  -9   9   6     1543.53     1616.85     82.29 o
  -8   9   6     2658.04     2666.23    118.54 o
  -7   9   6     2251.88     2267.01     66.81 o
  -6   9   6     1282.76     1273.03     50.11 o
  -5   9   6      602.02      594.35     28.11 o
  -4   9   6     1123.78     1092.97     37.89 o
  -3   9   6      275.25      292.49     19.55 o
  -2   9   6      850.93      938.58     35.03 o
  -1   9   6     1965.05     2001.81     57.03 o
   0   9   6     4822.24     4646.45    130.36 o
   1   9   6     2014.06     1979.00     56.62 o
   2   9   6      795.02      888.47     26.48 o
   3   9   6      259.47      248.50     19.96 o
   4   9   6     1488.39     1486.08     49.29 o
   5   9   6      579.31      632.24     28.92 o
   6   9   6     1539.02     1545.97     55.40 o
   7   9   6     2377.25     2383.92     68.44 o
   8   9   6     2699.86     2908.61    103.47 o
   9   9   6     1555.84     1471.42     58.66 o
  10   9   6      626.53      542.62     56.62 o
  11   9   6      361.21      347.49     78.62 o
  12   9   6      490.34      419.59    101.84 o
  13   9   6       20.08       49.29     52.96 o
  14   9   6      230.33      130.36     81.47 o
  15   9   6      730.23      785.00    107.14 o
 -10  10   6      132.21      105.51     52.55 o
  -9  10   6      738.44      846.92    100.21 o
  -8  10   6     2600.48     2548.91    193.50 o
  -7  10   6      595.00      584.98     43.18 o
  -6  10   6      961.84      915.36     46.44 o
  -5  10   6     1498.92     1437.20     53.37 o
  -4  10   6     1708.21     1679.17     57.44 o
  -3  10   6      104.47      101.84     11.41 o
  -2  10   6     1278.49     1161.82     43.59 o
  -1  10   6     1908.17     1844.97     49.29 o
   0  10   6     8618.01     9129.14    231.79 o
   1  10   6     1981.91     1900.38     66.81 o
   2  10   6     1282.69     1178.93     39.51 o
   3  10   6      144.46      121.80     17.11 o
   4  10   6     1798.39     1790.79     54.18 o
   5  10   6     1489.88     1481.19     49.29 o
   6  10   6      963.15      911.28     42.37 o
   7  10   6      549.53      572.76     36.66 o
   8  10   6     2366.66     2421.40     75.36 o
   9  10   6      728.49      708.41     54.18 o
  10  10   6      134.85       97.77     36.66 o
  11  10   6     1762.04     1705.25    110.80 o
  12  10   6      760.65      655.05     68.44 o
  13  10   6      807.92      810.26    101.84 o
  14  10   6      360.15      281.90     76.99 o
  15  10   6       43.62       12.22     90.03 o
  -7  11   6     2430.81     2712.67    279.05 o
  -6  11   6       69.30       68.85     24.44 o
  -5  11   6      163.51      113.66     28.52 o
  -4  11   6     3973.87     4221.56    215.50 o
  -3  11   6     1751.05     1642.51     67.22 o
  -2  11   6     2969.82     3190.51     86.36 o
  -1  11   6     5103.00     5415.56    159.69 o
   0  11   6     5304.33     5567.10    161.73 o
   1  11   6     5150.90     5396.82    140.54 o
   2  11   6     2861.16     2999.05     76.99 o
   3  11   6     1590.81     1427.83     52.96 o
   4  11   6     3850.57     4057.39    113.66 o
   5  11   6      122.90      121.80     32.59 o
   6  11   6       74.06       36.66     24.85 o
   7  11   6     2448.13     2587.61     97.36 o
   8  11   6      600.99      591.50     49.70 o
   9  11   6       20.82       28.92     41.14 o
  10  11   6      297.28      305.93     69.25 o
  11  11   6      691.20      753.23     66.40 o
  12  11   6      802.40      760.15     94.92 o
  13  11   6       95.88       73.33     68.85 o
  14  11   6       37.10      126.28     81.88 o
  -6  12   6      273.60      292.49     48.07 o
  -5  12   6     3739.74     4321.78    335.67 o
  -4  12   6     3484.93     3630.06    184.54 o
  -3  12   6       80.31       40.74     24.44 o
  -2  12   6      453.22      406.96     33.40 o
  -1  12   6      190.70      182.91     15.48 o
   0  12   6       23.34       28.92     16.29 o
   1  12   6      252.19      248.50     19.96 o
   2  12   6      439.16      459.92     27.29 o
   3  12   6       41.82       24.03     32.59 o
   4  12   6     3707.90     3848.82    134.43 o
   5  12   6     3601.07     3920.52    112.03 o
   6  12   6      276.12      292.49     37.07 o
   7  12   6       82.31       36.66     32.59 o
   8  12   6      800.60      884.81     52.96 o
   9  12   6      224.84      179.65     41.14 o
  10  12   6      299.51      366.63     56.22 o
  11  12   6      532.90      525.10     84.73 o
  12  12   6      579.02      542.62     95.32 o
  13  12   6      580.07      361.74     85.14 o
  -5  13   6      281.93      310.42     85.55 o
  -4  13   6     3713.82     3904.22    279.05 o
  -3  13   6     1694.30     1758.20    144.62 o
  -2  13   6      807.94      813.92     65.59 o
  -1  13   6      801.28      843.25     51.74 o
   0  13   6      387.35      361.74     36.26 o
   1  13   6      763.45      821.26     44.00 o
   2  13   6      939.22      907.62     46.03 o
   3  13   6     1627.81     1647.81     72.51 o
   4  13   6     3759.21     3968.59    144.62 o
   5  13   6      297.35      296.97     33.00 o
   6  13   6      684.08      638.75     41.96 o
   7  13   6      120.64      150.32     40.74 o
   8  13   6     1032.54     1063.64     66.81 o
   9  13   6       86.78       64.77     48.07 o
  10  13   6      256.27      191.87     74.14 o
  11  13   6      625.22      522.25     78.62 o
  12  13   6      984.04     1034.72    106.73 o
  -5  14   6      447.30      383.74     82.70 o
  -4  14   6      996.58     1110.08    157.24 o
  -3  14   6     1287.53     1241.25    121.40 o
  -2  14   6      476.31      594.35     65.18 o
  -1  14   6      954.11     1118.64     76.99 o
   0  14   6      496.76      545.87     56.62 o
   1  14   6     1001.53      873.40     68.03 o
   2  14   6      484.83      414.70     41.55 o
   3  14   6     1288.55     1394.02     71.29 o
   4  14   6      887.30      915.36     57.85 o
   5  14   6      418.12      330.78     41.96 o
   6  14   6       45.18      130.36     57.03 o
   7  14   6      423.94      386.59     45.22 o
   8  14   6      700.14      688.05     57.03 o
   9  14   6      650.91      572.76     73.33 o
  10  14   6      109.35      134.84     65.18 o
  11  14   6      259.40      305.93     84.73 o
  -4  15   6      357.21      557.69    126.69 o
  -3  15   6     1025.81     1072.20     79.44 o
  -2  15   6      437.91      391.48     60.70 o
  -1  15   6       21.92       -8.15     45.22 o
   0  15   6     3478.15     4000.77    161.32 o
   1  15   6       11.67      -28.92     45.22 o
   2  15   6      517.33      542.62     65.59 o
   3  15   6      941.22      998.05     80.66 o
   4  15   6      314.91      264.79     72.51 o
   5  15   6      879.10      861.99     59.88 o
   6  15   6     1073.63     1118.64     68.44 o
   7  15   6      770.26      711.67     78.21 o
   8  15   6      921.61      746.30     76.59 o
   9  15   6       49.84      -40.74     65.18 o
  10  15   6      494.15      476.62    114.06 o
  -4  16   6      386.50      277.42     74.55 o
  -3  16   6       55.30      195.54     92.88 o
  -2  16   6        7.19       68.85     64.77 o
  -1  16   6     1468.90     1586.29    101.84 o
   0  16   6     1603.09     1540.67    110.40 o
   1  16   6     1421.43     1576.11    101.43 o
   2  16   6        6.59       60.70     60.70 o
   3  16   6       42.41      -12.22     61.51 o
   4  16   6      366.45      354.41     74.55 o
   5  16   6      171.63      305.93     78.21 o
   6  16   6      272.28      191.87     68.85 o
   7  16   6      290.33      347.49     97.36 o
   8  16   6      706.06      788.67    139.73 o
   9  16   6      650.62      597.61    137.28 o
  -6  17   6      544.39      584.98    163.76 o
  -5  17   6       34.07      195.54    139.32 o
  -4  17   6      251.74      211.83    191.46 o
  -3  17   6       65.24      -52.96     73.33 o
  -2  17   6       99.53       81.07     92.88 o
  -1  17   6      150.53      142.58     80.66 o
   0  17   6      404.52      312.45     90.44 o
   1  17   6      164.41      208.17     77.40 o
   2  17   6       70.16       97.77     73.33 o
   3  17   6       80.02      101.84     73.33 o
   4  17   6      204.24      186.57     76.59 o
   5  17   6       30.26      -12.22     81.88 o
   6  17   6      664.05      691.31    100.62 o
   7  17   6      270.41      171.09     98.58 o
  -4  18   6      345.43     1010.27    385.37 o
  -3  18   6       14.41       85.55    174.76 o
  -2  18   6       43.00      158.06     81.88 o
  -1  18   6     1567.65     1495.86    133.21 o
   0  18   6     1012.89     1022.50    126.69 o
   1  18   6     1498.94     1737.02    143.80 o
   2  18   6       44.53       16.29     76.99 o
   3  18   6       29.12       32.18    117.32 o
   4  18   6      349.05      349.52     97.77 o
   1   0   7     6487.07     6591.23    155.61 o
   2   0   7     1135.86     1196.85     39.92 o
   3   0   7    15941.47    15889.83    386.19 o
   4   0   7       94.23       73.33     20.78 o
   5   0   7      745.55      858.33     37.48 o
   6   0   7     1849.88     1752.91     58.66 o
   7   0   7     8101.41     7791.75    259.09 o
   8   0   7      807.49      708.41     54.18 o
   9   0   7     2384.83     2242.97     90.84 o
  10   0   7     1006.52      958.13     55.40 o
  11   0   7     4867.40     5019.19    180.87 o
  12   0   7        0.11       12.22     40.74 o
  13   0   7        6.29       24.03     44.40 o
  14   0   7     1300.94     1030.64     69.66 o
  15   0   7      386.22      342.60     68.44 o
  16   0   7      220.62      211.83     92.88 o
  17   0   7       25.03       52.96     69.66 o
 -17   1   7      490.75      404.11    105.10 o
 -16   1   7     1138.30     1196.85    150.32 o
 -15   1   7      270.52      236.68     82.29 o
 -14   1   7       40.22       77.40     44.81 o
 -13   1   7      626.92      584.98     80.25 o
 -12   1   7     1742.90     1839.68    103.88 o
 -11   1   7      198.16      138.10     33.00 o
 -10   1   7     1035.90     1127.19     55.81 o
  -9   1   7     1296.16     1530.89     74.96 o
  -8   1   7     5672.39     5662.43    192.28 o
  -7   1   7      493.81      536.91     41.55 o
  -6   1   7      286.31      326.30     27.70 o
  -5   1   7     4035.15     3809.31    102.25 o
  -4   1   7     5222.49     4884.35    142.58 o
  -3   1   7     3000.36     3205.18     86.77 o
  -2   1   7     5725.29     6263.70    141.36 o
  -1   1   7     9372.42     9141.36    195.13 o
   0   1   7    12131.24    12719.28    273.34 o
   1   1   7     9736.92     9498.62    211.42 o
   2   1   7     5698.55     6293.85    141.76 o
   3   1   7     3124.89     3162.00     79.03 o
   4   1   7     4962.63     4699.00    122.62 o
   5   1   7     3876.47     3785.68     86.36 o
   6   1   7      299.97      260.72     33.00 o
   7   1   7      484.21      504.73     31.37 o
   8   1   7     5666.31     5453.04    179.24 o
   9   1   7     1271.61     1361.02     75.36 o
  10   1   7      982.98      919.02     58.25 o
  11   1   7      198.31      191.87     49.70 o
  12   1   7     1795.07     1833.97    174.76 o
  13   1   7      718.28      869.33     82.70 o
  14   1   7       41.60       24.03     48.48 o
  15   1   7      267.41      208.17     60.70 o
  16   1   7     1139.87     1105.60    152.76 o
  17   1   7      418.70      530.80    200.02 o
 -17   2   7      372.99      361.74     90.03 o
 -16   2   7      103.89      240.35     96.95 o
 -15   2   7      193.69      162.95     65.18 o
 -14   2   7      558.59      557.69     57.44 o
 -13   2   7      245.32      312.45     76.59 o
 -12   2   7      253.27      232.61     56.62 o
 -11   2   7     4108.18     4560.09    224.05 o
 -10   2   7      295.20      285.97     28.11 o
  -9   2   7      130.06      109.58     24.03 o
  -8   2   7     1567.37     1581.00     70.88 o
  -7   2   7    15357.23    15378.99    569.91 o
  -6   2   7      412.26      383.74     27.70 o
  -5   2   7     3237.07     2970.94     83.51 o
  -4   2   7     2377.67     2613.68     78.21 o
  -3   2   7    15196.93    15474.32    301.86 o
  -2   2   7     6037.25     5875.89    146.65 o
  -1   2   7     3684.87     3968.59     96.55 o
   0   2   7    14057.41    14078.26    303.08 o
   1   2   7     3374.66     3630.06     92.47 o
   2   2   7     5791.51     5681.98    134.84 o
   3   2   7    14632.49    14923.55    312.04 o
   4   2   7     2392.97     2568.05     71.29 o
   5   2   7     3302.66     3076.45     77.81 o
   6   2   7      559.96      516.14     23.22 o
   7   2   7    15223.22    15394.88    348.30 o
   8   2   7     1533.26     1581.00     70.88 o
   9   2   7      112.26      154.80     41.14 o
  10   2   7      251.47      179.65     44.40 o
  11   2   7     4249.21     4122.57    246.05 o
  12   2   7      217.80      330.78    129.95 o
  13   2   7      279.26      198.80     97.36 o
  14   2   7      636.79      594.35     83.92 o
  15   2   7      198.72      150.32     61.11 o
  16   2   7       97.64       44.81     77.81 o
  17   2   7      378.18      371.52    110.80 o
 -17   3   7      273.95      166.21    146.65 o
 -16   3   7      414.87      268.86     81.47 o
 -15   3   7     1067.83     1059.57    128.73 o
 -14   3   7      161.62      154.80     65.18 o
 -13   3   7      359.15      312.45     61.11 o
 -12   3   7     4599.67     4848.91    284.34 o
 -11   3   7      601.57      594.35     62.33 o
 -10   3   7       34.64       12.22     40.74 o
  -9   3   7     1765.21     1812.38     76.18 o
  -8   3   7     3567.96     3584.03    145.02 o
  -7   3   7      708.87      718.60     44.40 o
  -6   3   7        0.50      -12.22     20.78 o
  -5   3   7     5460.02     5173.99    147.06 o
  -4   3   7     5161.78     5359.35    158.87 o
  -3   3   7     4456.09     4813.47    115.29 o
  -2   3   7      694.70      711.67     24.03 o
  -1   3   7       11.30       36.66     12.22 o
   0   3   7     5510.17     6549.68    144.62 o
   1   3   7       26.00       44.81     11.81 o
   2   3   7      684.20      651.79     29.33 o
   3   3   7     4464.91     4866.43    115.69 o
   4   3   7     5457.86     5500.30    132.39 o
   5   3   7     5460.56     5220.03    119.77 o
   6   3   7        0.39       12.22     16.70 o
   7   3   7      691.91      664.83     33.00 o
   8   3   7     3937.67     3840.67    134.43 o
   9   3   7     1821.37     1705.25     79.03 o
  10   3   7       57.31       85.55     36.66 o
  11   3   7      605.11      681.53     96.55 o
  12   3   7     4417.34     4465.58    230.16 o
  13   3   7      380.32      354.41     69.66 o
  14   3   7      134.98       97.77     49.29 o
  15   3   7     1058.74     1319.06    120.58 o
  16   3   7      414.20      406.96     90.03 o
  17   3   7      237.88       97.77     89.62 o
 -17   4   7       11.35       77.40    105.51 o
 -16   4   7      112.63      219.16    123.03 o
 -15   4   7      193.25      195.54     65.99 o
 -14   4   7      149.12      198.80     64.77 o
 -13   4   7      726.08      718.60     82.29 o
 -12   4   7      744.64      813.92     83.92 o
 -11   4   7     2986.17     3373.42    170.69 o
 -10   4   7      919.14      861.99     63.55 o
  -9   4   7      393.48      366.63     41.55 o
  -8   4   7      111.49      105.51     15.89 o
  -7   4   7     4612.47     4611.82    190.65 o
  -6   4   7     1166.26     1026.57     57.44 o
  -5   4   7     3672.77     3668.76    108.36 o
  -4   4   7     2555.73     2574.57     84.33 o
  -3   4   7    13129.49    12390.13    284.34 o
  -2   4   7     4380.54     4760.51    105.51 o
  -1   4   7     9722.59     9938.99    203.68 o
   0   4   7       17.28       12.22     12.22 o
   1   4   7    10377.84    10467.75    222.02 o
   2   4   7     3992.47     4347.03    109.58 o
   3   4   7    12733.94    12632.92    258.27 o
   4   4   7     2549.59     2491.06     70.07 o
   5   4   7     3703.62     3715.20     93.29 o
   6   4   7      999.49      828.59     33.00 o
   7   4   7     4490.41     4663.97    122.21 o
   8   4   7      125.37       89.21     28.92 o
   9   4   7      368.66      337.71     49.29 o
  10   4   7      915.34      938.58    125.06 o
  11   4   7     3056.67     3351.02    177.21 o
  12   4   7      718.83      651.79     71.70 o
  13   4   7      756.64      915.36    100.21 o
  14   4   7      173.62      182.91     89.62 o
  15   4   7      188.83      186.57     88.81 o
  16   4   7      132.98      105.51     65.59 o
  17   4   7       12.67      101.84    122.21 o
 -17   5   7      267.20      310.42    121.40 o
 -16   5   7     1055.33     1046.94    136.47 o
 -15   5   7      135.50      171.09     61.92 o
 -14   5   7      249.49      224.87     61.11 o
 -13   5   7      559.89      610.24     81.88 o
 -12   5   7     2722.09     3055.27    155.21 o
 -11   5   7     1318.36     1277.51     91.25 o
 -10   5   7       23.33       24.03     28.11 o
  -9   5   7     1912.98     1922.78    123.03 o
  -8   5   7     2179.86     2315.89     67.62 o
  -7   5   7     1045.18     1051.42     57.85 o
  -6   5   7      446.23      457.07     27.29 o
  -5   5   7     3374.45     3255.69    116.51 o
  -4   5   7     3202.87     3118.82    114.06 o
  -3   5   7     1251.17     1192.37     44.00 o
  -2   5   7      449.06      393.93     20.37 o
  -1   5   7     1861.69     2123.61     52.96 o
   0   5   7     7918.79     8030.06    171.50 o
   1   5   7     1970.22     2147.24     53.37 o
   2   5   7      403.68      404.11     20.37 o
   3   5   7     1212.95     1127.19     34.22 o
   4   5   7     3503.41     3366.09     66.81 o
   5   5   7     3380.49     3241.43     72.51 o
   6   5   7      430.98      448.92     24.44 o
   7   5   7      999.38     1010.27     36.66 o
   8   5   7     1811.54     1844.97     54.99 o
   9   5   7     2001.88     2047.84     74.96 o
  10   5   7       10.77      -12.22     40.74 o
  11   5   7     1301.56     1241.25    107.95 o
  12   5   7     3009.40     3248.36    160.10 o
  13   5   7      533.53      542.62     86.36 o
  14   5   7      268.29      195.54     92.88 o
  15   5   7      112.48       81.07     65.59 o
  16   5   7     1071.17      954.47    106.32 o
  17   5   7      290.15      204.50     98.58 o
 -16   6   7        5.42       64.77    122.21 o
 -15   6   7      359.56      316.93     81.88 o
 -14   6   7       58.44       68.85     72.92 o
 -13   6   7      700.21      658.31     81.88 o
 -12   6   7      630.85      785.00     82.29 o
 -11   6   7      663.13      658.31     65.59 o
 -10   6   7     1065.98     1018.42     73.33 o
  -9   6   7      469.74      510.43     46.03 o
  -8   6   7     1056.22     1006.20     64.77 o
  -7   6   7     8169.75     8307.07    290.86 o
  -6   6   7     2922.57     2929.39    117.32 o
  -5   6   7     6790.81     6884.54    211.83 o
  -4   6   7     8515.13     8826.87    263.98 o
  -3   6   7     1295.41     1232.29     49.29 o
  -2   6   7     2954.55     3047.93     84.73 o
  -1   6   7    13449.55    13822.03    315.30 o
   0   6   7     1581.57     1828.68     49.29 o
   1   6   7    13214.67    13538.09    282.31 o
   2   6   7     3128.54     3212.10     72.51 o
   3   6   7     1055.33      938.58     27.29 o
   4   6   7     8535.81     8635.81    178.02 o
   5   6   7     6736.62     6842.17    158.47 o
   6   6   7     2661.27     2685.78     72.92 o
   7   6   7     8232.28     8447.20    199.61 o
   8   6   7      969.25     1046.94     37.07 o
   9   6   7      570.64      542.62     41.55 o
  10   6   7     1196.90     1241.25     63.14 o
  11   6   7      812.96      850.59     96.95 o
  12   6   7      565.07      584.98     76.99 o
  13   6   7      683.59      510.43     77.81 o
  14   6   7       60.62      126.28     97.36 o
  15   6   7      387.60      386.59     80.25 o
  16   6   7        2.06       32.18     61.11 o
 -15   7   7       19.92        0.00     40.74 o
 -14   7   7      697.25      835.92    110.80 o
 -13   7   7      217.71      158.06     65.99 o
 -12   7   7      966.93      907.62     84.73 o
 -11   7   7     1904.05     1872.68    132.39 o
 -10   7   7       86.06       94.10     40.74 o
  -9   7   7     1223.02     1384.65     99.81 o
  -8   7   7     5756.86     6143.12    250.12 o
  -7   7   7     1288.67     1281.99     54.99 o
  -6   7   7      344.73      366.63     24.44 o
  -5   7   7     1505.21     1442.09     58.25 o
  -4   7   7     2956.06     2888.25    103.06 o
  -3   7   7     1848.54     1950.89     79.03 o
  -2   7   7     1108.41     1072.20     50.11 o
  -1   7   7     1296.68     1273.03     45.63 o
   0   7   7     1953.36     1737.02     48.07 o
   1   7   7     1214.68     1110.08     34.22 o
   2   7   7     1148.21     1227.81     35.85 o
   3   7   7     1784.86     1812.38     43.59 o
   4   7   7     3366.96     3219.44     79.84 o
   5   7   7     1573.83     1545.97     55.40 o
   6   7   7      331.32      347.49     28.52 o
   7   7   7     1393.78     1370.39     42.37 o
   8   7   7     5675.18     5730.05    173.95 o
   9   7   7     1372.98     1309.69     55.40 o
  10   7   7      117.75      101.84     24.44 o
  11   7   7     1927.18     2047.84    103.88 o
  12   7   7     1030.09      888.47     72.10 o
  13   7   7      207.47      171.09     56.62 o
  14   7   7      626.30      651.79     91.25 o
  15   7   7        7.33       40.74     69.25 o
  16   7   7     1613.34     1427.83    144.62 o
 -14   8   7      246.36      134.84     90.44 o
 -13   8   7       29.60       20.37     69.25 o
 -12   8   7        4.66       40.74     61.11 o
 -11   8   7     1420.78     1525.60    104.69 o
 -10   8   7       20.11       20.37     28.52 o
  -9   8   7     1439.31     1500.75     94.10 o
  -8   8   7      264.50      305.93     35.85 o
  -7   8   7     1148.57     1170.37     43.59 o
  -6   8   7     3645.70     3825.19    110.40 o
  -5   8   7      387.05      465.22     24.85 o
  -4   8   7     2736.40     2840.18     88.40 o
  -3   8   7     4608.10     4603.27    147.06 o
  -2   8   7     1009.84      969.95     35.85 o
  -1   8   7    14775.11    15079.98    407.37 o
   0   8   7    11791.11    12319.24    382.52 o
   1   8   7    14558.73    14861.23    311.23 o
   2   8   7     1125.35     1088.90     37.89 o
   3   8   7     4464.73     4611.82    103.88 o
   4   8   7     2779.96     2833.66     68.03 o
   5   8   7      315.97      312.45     24.85 o
   6   8   7     3415.58     3403.16     81.88 o
   7   8   7     1144.44     1118.64     38.29 o
   8   8   7      283.97      260.72     28.92 o
   9   8   7     1531.84     1555.74     70.47 o
  10   8   7       35.02       24.03     19.96 o
  11   8   7     1286.79     1232.29     85.14 o
  12   8   7       12.46       36.66     41.14 o
  13   8   7       22.43        0.00     40.74 o
  14   8   7      259.95       52.96     69.66 o
  15   8   7      197.84       56.62     81.88 o
 -12   9   7      771.42      835.92    121.80 o
 -11   9   7      567.09      476.62    103.06 o
 -10   9   7      632.35      578.87     61.51 o
  -9   9   7      591.97      658.31     65.59 o
  -8   9   7     2859.56     2847.10    136.06 o
  -7   9   7     1324.56     1351.65     70.47 o
  -6   9   7       13.34       12.22     16.70 o
  -5   9   7      659.84      591.50     28.11 o
  -4   9   7       35.46       40.74     16.29 o
  -3   9   7      732.28      691.31     37.07 o
  -2   9   7     1534.14     1422.94     48.07 o
  -1   9   7      681.09      658.31     35.85 o
   0   9   7      639.33      638.75     25.66 o
   1   9   7      750.33      668.09     29.74 o
   2   9   7     1440.14     1375.28     42.77 o
   3   9   7      767.45      701.49     26.89 o
   4   9   7       49.31       52.96     16.70 o
   5   9   7      708.24      525.10     29.33 o
   6   9   7       11.41        4.07     16.29 o
   7   9   7     1383.09     1300.32     55.40 o
   8   9   7     2767.89     2752.59    100.62 o
   9   9   7      564.93      671.34     39.51 o
  10   9   7      567.12      582.13     89.21 o
  11   9   7      495.54      481.92     61.51 o
  12   9   7      911.77     1105.60     93.29 o
  13   9   7      457.19      359.30     70.07 o
  14   9   7       67.40       85.55     73.33 o
  15   9   7      261.45      198.80     73.73 o
 -10  10   7      452.58      337.71     77.40 o
  -9  10   7       77.82        8.15     69.66 o
  -8  10   7      855.53      938.58     78.21 o
  -7  10   7      801.94      821.26     51.33 o
  -6  10   7      572.79      578.87     49.29 o
  -5  10   7     2690.29     2759.11     93.69 o
  -4  10   7      189.49      208.17     16.70 o
  -3  10   7     6644.38     6726.48    219.98 o
  -2  10   7     3213.55     3248.36    123.84 o
  -1  10   7     4407.45     4431.36    144.62 o
   0  10   7    10103.04    10169.56    308.79 o
   1  10   7     4248.63     4330.33    117.73 o
   2  10   7     2956.04     2915.54     75.77 o
   3  10   7     6623.02     6937.49    180.87 o
   4  10   7      265.92      273.34     25.26 o
   5  10   7     2748.73     2752.59     87.18 o
   6  10   7      608.85      572.76     36.66 o
   7  10   7      724.23      742.63     45.22 o
   8  10   7      793.24      821.26     47.66 o
   9  10   7       97.02       77.40     32.59 o
  10  10   7      427.43      411.85     57.03 o
  11  10   7     2075.32     2194.90    119.77 o
  12  10   7      287.57      186.57     61.11 o
  13  10   7       88.51      134.84     69.66 o
  14  10   7       38.11        8.15     73.73 o
  -7  11   7     1303.35     1332.91     83.92 o
  -6  11   7      566.31      569.91     57.85 o
  -5  11   7      283.70      248.50     36.26 o
  -4  11   7     1051.25     1038.79     57.44 o
  -3  11   7      238.83      224.87     17.11 o
  -2  11   7     1224.32     1209.89     53.37 o
  -1  11   7       98.49       97.77     16.29 o
   0  11   7     1235.13     1018.42     40.74 o
   1  11   7       96.13       73.33     16.29 o
   2  11   7     1263.02     1178.93     39.51 o
   3  11   7      289.64      316.93     24.85 o
   4  11   7     1094.77     1042.86     53.77 o
   5  11   7      366.20      281.90     32.18 o
   6  11   7      588.12      560.54     39.11 o
   7  11   7     1371.93     1323.54     60.29 o
   8  11   7      541.39      473.77     50.11 o
   9  11   7       30.50       12.22     28.52 o
  10  11   7      727.62      802.92     68.85 o
  11  11   7      152.11      113.66     48.88 o
  12  11   7     2989.64     2970.94    194.72 o
  13  11   7       19.62       16.29     61.11 o
  14  11   7       26.62      113.66     85.55 o
  -6  12   7      366.84      359.30     72.51 o
  -5  12   7     2263.27     2434.03    189.02 o
  -4  12   7     1267.89     1375.28     99.40 o
  -3  12   7     3414.92     3699.72    186.17 o
  -2  12   7     2119.28     2064.95    104.29 o
  -1  12   7      492.59      448.92     32.59 o
   0  12   7      478.77      487.62     36.66 o
   1  12   7      714.11      632.24     35.44 o
   2  12   7     1889.25     1817.68     70.88 o
   3  12   7     3551.72     3676.50    116.10 o
   4  12   7     1183.70     1300.32     64.36 o
   5  12   7     2425.50     2542.39     83.51 o
   6  12   7      355.88      337.71     37.48 o
   7  12   7       70.73       36.66     28.52 o
   8  12   7      436.12      337.71     39.92 o
   9  12   7      371.09      342.60     56.62 o
  10  12   7      152.52      113.66     57.03 o
  11  12   7      322.49      277.42     61.51 o
  12  12   7      498.86      504.73     85.95 o
  13  12   7      239.73      361.74     82.70 o
  -6  13   7      158.98      154.80     49.29 o
  -5  13   7       93.19      101.84     81.07 o
  -4  13   7      878.80      753.23     94.51 o
  -3  13   7      116.71      162.95     81.47 o
  -2  13   7      153.42      147.06     37.07 o
  -1  13   7      160.37      162.95     32.59 o
   0  13   7      813.67      774.41     53.37 o
   1  13   7      196.70      174.35     28.52 o
   2  13   7      168.69      179.65     28.92 o
   3  13   7       92.74       97.77     24.03 o
   4  13   7      759.47      760.15     59.88 o
   5  13   7       68.80       81.07     32.18 o
   6  13   7      134.39      147.06     37.07 o
   7  13   7      589.29      642.01     58.25 o
   8  13   7      318.68      256.64     44.81 o
   9  13   7       17.01      -32.18     44.40 o
  10  13   7       15.67      109.58     57.44 o
  11  13   7      481.27      626.13     89.62 o
  12  13   7      877.16      632.24    109.17 o
  -5  14   7      653.95      635.50     93.29 o
  -4  14   7     1043.81     1254.70    144.62 o
  -3  14   7       50.96      347.49     97.36 o
  -2  14   7      845.02      858.33     97.36 o
  -1  14   7     3075.28     3277.69    189.83 o
   0  14   7      401.78      342.60     65.99 o
   1  14   7     2849.65     3090.30    127.91 o
   2  14   7      960.24     1088.90     63.14 o
   3  14   7       17.51      -24.03     44.40 o
   4  14   7      978.60     1105.60     54.99 o
   5  14   7      700.32      728.78     58.66 o
   6  14   7       74.93       52.96     40.74 o
   7  14   7     1717.04     1790.79     86.36 o
   8  14   7       51.31       24.03     40.74 o
   9  14   7      204.60      174.35     60.70 o
  10  14   7      664.70      569.91     70.07 o
  11  14   7      188.00      117.73     69.25 o
  -4  15   7       18.72      -56.62     56.62 o
  -3  15   7      612.37      440.77    107.14 o
  -2  15   7      495.15      448.92     64.77 o
  -1  15   7       18.83       40.74     65.18 o
   0  15   7      874.28      911.28     88.81 o
   1  15   7       11.55       12.22     53.37 o
   2  15   7      501.25      504.73     68.85 o
   3  15   7      629.49      651.79     68.44 o
   4  15   7       36.55       81.07     48.07 o
   5  15   7       99.98       81.07     48.07 o
   6  15   7       26.28      -48.88     48.88 o
   7  15   7       60.08       81.07     56.22 o
   8  15   7     1191.76     1277.51     95.73 o
   9  15   7       54.55      -36.66     57.44 o
  10  15   7      109.02       85.55     77.81 o
  -4  16   7      221.46      204.50     89.62 o
  -3  16   7      533.55      427.74     92.47 o
  -2  16   7      161.88      113.66     77.40 o
  -1  16   7     1885.25     2129.32    147.47 o
   0  16   7     1289.22     1375.28    113.66 o
   1  16   7     1974.58     2030.33    155.21 o
   2  16   7      182.06      182.91     65.59 o
   3  16   7      508.31      427.74     73.73 o
   4  16   7      204.08       77.40     60.70 o
   5  16   7      193.02       64.77     76.99 o
   6  16   7      356.93      359.30     89.62 o
   7  16   7      702.90      554.84    117.32 o
   8  16   7      257.09      126.28    146.25 o
  -5  17   7      197.08       77.40    180.06 o
  -4  17   7      116.34      228.94    131.17 o
  -3  17   7       83.28      219.16    109.58 o
  -2  17   7      150.74       64.77     89.21 o
  -1  17   7      157.27      126.28     93.29 o
   0  17   7      572.84      584.98    105.10 o
   1  17   7      160.02       94.10     85.55 o
   2  17   7      133.26      158.06     61.11 o
   3  17   7       81.30      166.21     85.55 o
   4  17   7      125.68      292.49    102.66 o
   5  17   7      178.98      296.97     94.51 o
   6  17   7       56.31      113.66    101.84 o
  -3  18   7     1909.65     2510.21    294.12 o
  -2  18   7       90.93      -49.29     73.33 o
  -1  18   7      106.13       56.62     81.88 o
   0  18   7      455.13      391.48     93.29 o
   1  18   7       62.17       36.66     93.69 o
   2  18   7       71.17       32.18     84.73 o
   3  18   7     1858.19     2152.94    153.99 o
   0   0   8    25137.89    23817.64    846.92 o
   1   0   8     1723.55     1689.36     57.85 o
   2   0   8      949.91      846.92     33.40 o
   3   0   8     2365.57     2484.95     70.07 o
   4   0   8     1868.47     1710.54     52.96 o
   5   0   8     2384.92     2123.61     58.66 o
   6   0   8     1162.56     1245.73     58.66 o
   7   0   8     3233.14     3425.57    141.76 o
   8   0   8      800.05      732.45     41.55 o
   9   0   8      268.78      277.42     40.33 o
  10   0   8     3049.05     3047.93    119.77 o
  11   0   8      873.22      880.73     60.70 o
  12   0   8       34.31       89.21     52.96 o
  13   0   8       33.59       49.29     73.33 o
  14   0   8      904.10      861.99     78.62 o
  15   0   8     1486.08     1394.02    147.87 o
  16   0   8       11.02      -81.88     81.88 o
  17   0   8      223.08      260.72    105.10 o
 -17   1   8        7.99       97.77     85.95 o
 -16   1   8       94.52      138.10     90.03 o
 -15   1   8      277.07      288.42     78.21 o
 -14   1   8      229.37      301.45     97.36 o
 -13   1   8       95.71       32.18     52.96 o
 -12   1   8     1029.59      978.09     87.99 o
 -11   1   8      415.88      443.62     64.36 o
 -10   1   8      555.85      610.24     41.14 o
  -9   1   8      387.41      330.78     27.70 o
  -8   1   8     9727.34     9977.28    344.23 o
  -7   1   8       34.47       40.74     28.52 o
  -6   1   8      964.86      880.73     45.63 o
  -5   1   8     2198.23     2088.58     64.36 o
  -4   1   8    27399.77    27792.75    766.26 o
  -3   1   8     1106.62     1223.33     44.81 o
  -2   1   8      318.26      378.85     24.85 o
  -1   1   8     4941.40     5082.74    127.51 o
   0   1   8    32878.61    33953.39    776.04 o
   1   1   8     4842.37     5064.41    127.10 o
   2   1   8      319.66      305.93     24.44 o
   3   1   8     1013.85     1030.64     41.14 o
   4   1   8    28387.88    28932.16    672.97 o
   5   1   8     2458.05     2516.73     63.96 o
   6   1   8      913.98      907.62     30.96 o
   7   1   8       29.93       20.37     24.44 o
   8   1   8     9211.84     9511.25    236.68 o
   9   1   8      290.45      260.72     41.14 o
  10   1   8      589.71      433.03     39.92 o
  11   1   8      463.51      383.74     45.22 o
  12   1   8     1140.01     1006.20     76.99 o
  13   1   8       79.95       73.33     61.11 o
  14   1   8      232.47      264.79     51.74 o
  15   1   8      206.22      288.42     65.18 o
  16   1   8       79.88       20.37     85.55 o
  17   1   8       12.57       36.66     81.07 o
 -17   2   8       85.70       40.74     93.69 o
 -16   2   8      290.56      224.87     78.62 o
 -15   2   8      981.69     1192.37    114.47 o
 -14   2   8      988.86     1097.45     97.36 o
 -13   2   8      457.59      440.77     72.51 o
 -12   2   8      311.51      301.45     48.88 o
 -11   2   8     2023.81     1911.38    122.62 o
 -10   2   8     2401.78     2581.09     90.84 o
  -9   2   8      617.24      635.50     41.96 o
  -8   2   8       41.84       20.37     20.37 o
  -7   2   8     3775.61     3817.05    165.80 o
  -6   2   8      252.29      236.68     29.33 o
  -5   2   8     4644.16     4620.38    138.91 o
  -4   2   8     4738.36     4355.59    109.58 o
  -3   2   8     6470.93     6852.76    147.87 o
  -2   2   8      263.26      326.30     25.26 o
  -1   2   8     2728.25     3047.93     70.47 o
   0   2   8    17575.04    18708.01    419.18 o
   1   2   8     2776.46     2936.32     83.10 o
   2   2   8      252.49      337.71     23.63 o
   3   2   8     6001.04     6334.59    142.17 o
   4   2   8     4801.80     4516.91    120.17 o
   5   2   8     4467.38     4330.33    117.73 o
   6   2   8      326.10      288.42     19.55 o
   7   2   8     4213.58     4465.58    153.58 o
   8   2   8       91.62       81.07     28.52 o
   9   2   8      701.59      664.83     49.29 o
  10   2   8     2324.56     2176.98     95.32 o
  11   2   8     2217.15     2088.58    105.10 o
  12   2   8      290.10      288.42     56.22 o
  13   2   8      411.30      391.48     45.63 o
  14   2   8     1045.66     1030.64     90.03 o
  15   2   8      982.24     1055.49    112.03 o
  16   2   8      271.94      459.92    125.88 o
  17   2   8       93.10      -24.03    109.17 o
 -17   3   8      249.07      232.61    101.43 o
 -16   3   8      393.75      373.96     98.58 o
 -15   3   8      307.30      292.49     85.14 o
 -14   3   8        8.71       -8.15     65.59 o
 -13   3   8       99.49       24.03     56.62 o
 -12   3   8     1311.26     1500.75    108.77 o
 -11   3   8      325.87      288.42     56.22 o
 -10   3   8      674.07      681.53     39.92 o
  -9   3   8       53.74       40.74     20.37 o
  -8   3   8     7572.79     7995.84    331.19 o
  -7   3   8     2013.75     2030.33     92.07 o
  -6   3   8     1588.15     1510.93     69.66 o
  -5   3   8     1284.94     1277.51     50.11 o
  -4   3   8    19791.23    20130.95    633.87 o
  -3   3   8     1545.61     1647.81     46.44 o
  -2   3   8     3240.73     3351.02     88.81 o
  -1   3   8     1686.88     1705.25     52.55 o
   0   3   8    10183.83     9875.44    253.79 o
   1   3   8     1856.34     1917.08     55.81 o
   2   3   8     3224.07     3234.10     87.18 o
   3   3   8     1381.35     1427.83     43.59 o
   4   3   8    19824.95    20330.97    400.44 o
   5   3   8     1224.18     1232.29     40.33 o
   6   3   8     1532.35     1500.75     54.59 o
   7   3   8     1957.72     1961.89     68.03 o
   8   3   8     7328.07     7303.72    239.94 o
   9   3   8       35.20      -20.37     28.52 o
  10   3   8      724.96      753.23     59.48 o
  11   3   8      414.80      288.42     49.70 o
  12   3   8     1501.32     1375.28    108.77 o
  13   3   8      150.54      182.91     44.81 o
  14   3   8        5.91        4.07     41.14 o
  15   3   8      264.16      236.68     68.85 o
  16   3   8      326.52      404.11    112.84 o
  17   3   8      262.77      150.32    114.06 o
 -17   4   8       45.29       32.18     93.69 o
 -16   4   8       15.65       49.29     98.58 o
 -15   4   8      521.09      584.98     89.62 o
 -14   4   8      670.02      877.07    102.25 o
 -13   4   8      645.76      610.24     85.14 o
 -12   4   8      122.47      162.95     45.63 o
 -11   4   8     3811.36     4081.84    212.24 o
 -10   4   8      150.10      162.95     61.92 o
  -9   4   8      332.04      296.97     24.03 o
  -8   4   8      107.66       60.70     36.66 o
  -7   4   8     2115.84     2159.06     94.92 o
  -6   4   8     1150.80     1042.86     57.85 o
  -5   4   8     4384.12     4238.27    149.50 o
  -4   4   8     4498.91     4611.82    147.47 o
  -3   4   8     2169.97     2159.06     59.48 o
  -2   4   8      274.44      296.97     19.96 o
  -1   4   8      403.75      342.60     21.18 o
   0   4   8    11168.37    11225.46    257.05 o
   1   4   8      444.20      419.59     23.63 o
   2   4   8      305.39      248.50     19.96 o
   3   4   8     2183.93     2315.89     67.62 o
   4   4   8     4363.70     4499.80    102.66 o
   5   4   8     4139.31     4000.77    112.84 o
   6   4   8     1162.55     1127.19     47.25 o
   7   4   8     2402.01     2377.81     81.07 o
   8   4   8       56.05       52.96     24.03 o
   9   4   8      371.82      435.48     48.07 o
  10   4   8      232.15      224.87     57.44 o
  11   4   8     3866.81     4397.55    219.98 o
  12   4   8      123.49       89.21     44.81 o
  13   4   8      715.54      603.72     65.99 o
  14   4   8      716.96      725.52     72.10 o
  15   4   8      610.16      457.07     68.03 o
  16   4   8       19.89      -36.66     65.18 o
  17   4   8       40.06      -56.62    207.76 o
 -16   5   8      318.24      215.50    101.03 o
 -15   5   8     1177.91     1010.27    146.25 o
 -14   5   8      347.04      154.80     65.18 o
 -13   5   8       82.17        4.07     53.77 o
 -12   5   8     1116.13     1337.39    116.91 o
 -11   5   8      138.78       77.40     40.33 o
 -10   5   8      274.98      215.50     44.81 o
  -9   5   8      593.15      584.98     61.92 o
  -8   5   8     6294.95     6132.94    279.86 o
  -7   5   8      901.59      854.66     44.81 o
  -6   5   8      151.27      166.21     24.85 o
  -5   5   8      422.44      373.96     32.18 o
  -4   5   8    13646.04    13301.41    485.99 o
  -3   5   8     5508.91     5481.56    151.13 o
  -2   5   8      997.89      958.13     35.44 o
  -1   5   8     4916.92     5137.33    118.95 o
   0   5   8    11404.97    11333.82    230.98 o
   1   5   8     5376.65     5415.56    122.21 o
   2   5   8      977.09      978.09     31.77 o
   3   5   8     5606.28     5284.80    120.58 o
   4   5   8    13109.43    13110.76    292.49 o
   5   5   8      414.88      349.52     24.03 o
   6   5   8      185.65      171.09     25.26 o
   7   5   8      928.26      946.32     39.11 o
   8   5   8     6423.66     6663.74    187.39 o
   9   5   8      583.81      566.65     63.96 o
  10   5   8      247.28      166.21     52.55 o
  11   5   8       94.76      130.36     45.22 o
  12   5   8     1096.41     1110.08     85.14 o
  13   5   8      121.78       97.77     49.29 o
  14   5   8      353.47      349.52     61.92 o
  15   5   8     1170.04     1034.72    123.03 o
  16   5   8      337.90      179.65     70.07 o
 -16   6   8        9.94      101.84     85.14 o
 -15   6   8     1791.26     1627.03    200.83 o
 -14   6   8      168.58      105.51     77.40 o
 -13   6   8      601.28      668.09     89.21 o
 -12   6   8      634.01      708.41     78.21 o
 -11   6   8     1664.81     1663.29     93.69 o
 -10   6   8     1026.40     1118.64     81.07 o
  -9   6   8     1332.19     1295.84     78.21 o
  -8   6   8     1141.67     1200.92     48.48 o
  -7   6   8     2379.12     2434.03     87.99 o
  -6   6   8     1107.60     1165.89     52.14 o
  -5   6   8      269.38      268.86     33.40 o
  -4   6   8     3256.25     3205.18    108.36 o
  -3   6   8     5027.09     5303.54    176.80 o
  -2   6   8     5018.36     5321.87    149.10 o
  -1   6   8     3860.46     3746.57     85.95 o
   0   6   8     1445.19     1281.99     41.14 o
   1   6   8     3954.80     3848.82     94.92 o
   2   6   8     5229.47     5510.07    132.80 o
   3   6   8     5128.40     5368.71    140.13 o
   4   6   8     3372.24     3212.10    101.43 o
   5   6   8      323.74      383.74     27.70 o
   6   6   8      979.49      998.05     44.40 o
   7   6   8     2439.19     2555.43     77.40 o
   8   6   8      954.53      954.47     51.33 o
   9   6   8     1286.63     1067.71     66.81 o
  10   6   8     1241.72     1286.47     82.29 o
  11   6   8     1766.89     1632.33     98.18 o
  12   6   8      611.05      718.60     71.70 o
  13   6   8      705.40      619.61     66.81 o
  14   6   8      115.71      105.51     65.59 o
  15   6   8     1790.82     1883.67    138.51 o
  16   6   8       13.39      -24.03     85.14 o
 -15   7   8      261.59      316.93    154.39 o
 -14   7   8      292.08      399.22     89.21 o
 -13   7   8      156.37      288.42     82.29 o
 -12   7   8      698.82      569.91     82.29 o
 -11   7   8      284.28      333.23     53.77 o
 -10   7   8       70.57       60.70     33.00 o
  -9   7   8     1052.71     1030.64     77.81 o
  -8   7   8     2701.16     2613.68    104.29 o
  -7   7   8       98.34      113.66     16.29 o
  -6   7   8      917.55      873.40     48.88 o
  -5   7   8     1313.85     1314.17     55.40 o
  -4   7   8     7430.63     7656.91    257.05 o
  -3   7   8     3096.99     3285.02    102.25 o
  -2   7   8      803.30      873.40     41.55 o
  -1   7   8      264.05      224.87     21.18 o
   0   7   8    15464.41    15126.83    376.82 o
   1   7   8      384.24      359.30     24.03 o
   2   7   8      807.83      821.26     33.00 o
   3   7   8     3114.51     3076.45     98.99 o
   4   7   8     6527.92     6498.35    144.21 o
   5   7   8     1206.77     1165.89     43.59 o
   6   7   8      856.85      880.73     41.55 o
   7   7   8       85.55       24.03     19.96 o
   8   7   8     2890.65     2922.47     89.62 o
   9   7   8     1198.38     1127.19     51.33 o
  10   7   8       66.26      113.66     36.66 o
  11   7   8      226.45      195.54     53.37 o
  12   7   8      542.04      476.62     61.11 o
  13   7   8      224.87      142.58     48.88 o
  14   7   8      305.41      371.52     85.95 o
  15   7   8      277.51      191.87     81.47 o
  16   7   8      304.31      162.95     89.62 o
 -14   8   8      172.89      268.86    146.65 o
 -13   8   8       60.99       32.18    109.58 o
 -12   8   8       93.97       81.07     65.59 o
 -11   8   8      994.90     1063.64     91.66 o
 -10   8   8     1069.30     1148.78    103.88 o
  -9   8   8      925.58      954.47     86.77 o
  -8   8   8      895.46      861.99     59.88 o
  -7   8   8     3730.05     4016.66    145.43 o
  -6   8   8      380.36      359.30     24.03 o
  -5   8   8      226.65      211.83     24.03 o
  -4   8   8      761.68      785.00     35.85 o
  -3   8   8     3360.83     3470.38    158.06 o
  -2   8   8     4391.84     4363.74    193.91 o
  -1   8   8     1188.15     1183.41     57.03 o
   0   8   8     3897.66     3968.59    112.43 o
   1   8   8     1131.68     1088.90     41.96 o
   2   8   8     4444.38     4499.80    119.77 o
   3   8   8     3664.53     3809.31    110.40 o
   4   8   8      598.02      533.65     29.33 o
   5   8   8      183.09      147.06     19.96 o
   6   8   8      420.95      411.85     28.52 o
   7   8   8     3724.23     3840.67    102.66 o
   8   8   8      836.51      839.59     40.74 o
   9   8   8      843.90      850.59     52.14 o
  10   8   8     1116.52     1122.71     68.44 o
  11   8   8     1247.72     1328.02     88.40 o
  12   8   8       57.84       68.85     61.51 o
  13   8   8       92.85      142.58     53.37 o
  14   8   8      206.16      126.28     68.85 o
  15   8   8     1177.99     1122.71    141.36 o
 -12   9   8      666.56      674.60    159.28 o
 -11   9   8     1007.90      892.14    145.02 o
 -10   9   8       23.13       81.07     48.07 o
  -9   9   8      598.62      603.72     65.99 o
  -8   9   8     2708.06     2901.69    137.69 o
  -7   9   8      366.56      366.63     31.77 o
  -6   9   8      383.37      342.60     23.63 o
  -5   9   8     2510.24     2446.66     94.92 o
  -4   9   8     4461.41     4663.97    148.28 o
  -3   9   8      333.74      296.97     28.52 o
  -2   9   8      609.06      566.65     36.66 o
  -1   9   8     3100.69     3126.15     99.81 o
   0   9   8     8846.61     8494.05    246.87 o
   1   9   8     3140.62     3041.01     91.66 o
   2   9   8      610.44      522.25     23.22 o
   3   9   8      421.26      359.30     24.03 o
   4   9   8     4302.40     4560.09    120.58 o
   5   9   8     2850.66     2943.24     76.18 o
   6   9   8      361.80      337.71     28.11 o
   7   9   8      337.82      292.49     28.52 o
   8   9   8     2649.22     2819.81     94.92 o
   9   9   8      557.12      542.62     41.55 o
  10   9   8       30.06       49.29     36.66 o
  11   9   8     1044.58      919.02     69.66 o
  12   9   8      698.62      584.98     86.36 o
  13   9   8      210.93      142.58     73.33 o
  14   9   8       88.05       52.96     73.33 o
  15   9   8       46.93       73.33     81.88 o
 -10  10   8     1290.02     1365.50    155.61 o
  -9  10   8      119.50       73.33     44.81 o
  -8  10   8      914.34      850.59     78.21 o
  -7  10   8     1098.96     1178.93     65.59 o
  -6  10   8     1084.81     1161.82     52.14 o
  -5  10   8      349.19      277.42     25.66 o
  -4  10   8     1086.03     1101.53     50.92 o
  -3  10   8      944.30      861.99     44.81 o
  -2  10   8     4732.66     4742.59    184.54 o
  -1  10   8      987.62     1092.97     46.44 o
   0  10   8       41.50       28.92     20.37 o
   1  10   8     1041.61     1183.41     44.00 o
   2  10   8     4454.24     4577.20    120.99 o
   3  10   8      768.30      770.74     31.77 o
   4  10   8     1121.93     1105.60     46.85 o
   5  10   8      348.60      260.72     28.92 o
   6  10   8     1194.01     1205.40     53.37 o
   7  10   8     1197.96     1241.25     58.66 o
   8  10   8      933.09      869.33     52.55 o
   9  10   8      168.22      147.06     40.33 o
  10  10   8     1134.93     1183.41     83.51 o
  11  10   8     1206.01     1170.37    100.62 o
  12  10   8        3.52      -40.74     52.96 o
  13  10   8      277.48      316.93     93.29 o
  14  10   8      307.10      285.97     77.81 o
  -7  11   8     1629.46     1601.37    112.43 o
  -6  11   8      282.14      215.50     41.14 o
  -5  11   8     1543.54     1451.86     87.58 o
  -4  11   8     3139.91     3425.57    164.17 o
  -3  11   8      209.93      224.87     24.85 o
  -2  11   8      892.49      861.99     41.14 o
  -1  11   8      426.69      459.92     27.29 o
   0  11   8     1177.98     1170.37     48.07 o
   1  11   8      307.08      310.42     24.85 o
   2  11   8      850.77      858.33     41.14 o
   3  11   8      169.74      191.87     28.11 o
   4  11   8     2947.51     3104.56     99.40 o
   5  11   8     1631.69     1642.51     72.51 o
   6  11   8      272.16      264.79     37.48 o
   7  11   8     1570.08     1627.03     82.29 o
   8  11   8      339.96      281.90     36.26 o
   9  11   8      795.29      810.26     61.92 o
  10  11   8      281.53      312.45     51.74 o
  11  11   8      401.12      359.30     72.51 o
  12  11   8      490.35      476.62     97.36 o
  13  11   8      429.43      316.93     88.81 o
  -6  12   8      734.46      651.79     94.51 o
  -5  12   8     1176.29     1051.42     95.32 o
  -4  12   8      201.99      147.06     27.70 o
  -3  12   8      261.65      191.87     37.07 o
  -2  12   8      510.65      584.98     40.33 o
  -1  12   8      688.12      671.34     52.96 o
   0  12   8       23.97        8.15     20.37 o
   1  12   8      659.34      746.30     48.88 o
   2  12   8      570.91      548.73     35.85 o
   3  12   8      268.84      224.87     28.52 o
   4  12   8      173.71      191.87     37.07 o
   5  12   8     1093.63     1067.71     58.25 o
   6  12   8      702.81      721.86     48.07 o
   7  12   8      151.90      154.80     33.40 o
   8  12   8      329.77      333.23     44.40 o
   9  12   8      175.74      142.58     48.88 o
  10  12   8      364.55      273.34     61.11 o
  11  12   8     1294.77     1131.26    103.06 o
  12  12   8      392.39      459.92     76.59 o
  13  12   8      218.97      337.71     89.21 o
  -5  13   8      805.76      858.33    104.69 o
  -4  13   8     1717.93     1699.95    136.88 o
  -3  13   8     1286.01     1394.02    109.58 o
  -2  13   8       31.16       73.33     40.33 o
  -1  13   8      239.66      277.42     48.88 o
   0  13   8     1226.40     1259.18     99.81 o
   1  13   8      329.50      310.42     44.81 o
   2  13   8       41.93       77.40     37.07 o
   3  13   8     1373.46     1356.13     61.11 o
   4  13   8     1758.91     1839.68     76.59 o
   5  13   8      833.38      919.02     61.92 o
   6  13   8       42.65       60.70     36.66 o
   7  13   8      387.49      312.45     45.22 o
   8  13   8      616.41      578.87     61.51 o
   9  13   8      996.94     1042.86     98.99 o
  10  13   8      108.83      109.58     53.37 o
  11  13   8      120.54      130.36     85.95 o
  12  13   8      166.37      186.57     88.81 o
  -5  14   8      218.14       81.07    101.03 o
  -4  14   8      332.15      361.74     90.03 o
  -3  14   8      489.80      603.72    100.21 o
  -2  14   8     1653.53     1668.58    193.09 o
  -1  14   8      720.33      655.05     98.18 o
   0  14   8       23.17      -36.66     61.11 o
   1  14   8      680.47      651.79     61.92 o
   2  14   8     1858.95     2071.06     92.88 o
   3  14   8      418.91      312.45     36.26 o
   4  14   8      413.71      347.49     40.33 o
   5  14   8      256.22      182.91     44.81 o
   6  14   8      950.19      839.59     55.40 o
   7  14   8      292.38      244.42     53.77 o
   8  14   8      442.20      443.62     70.07 o
   9  14   8      512.84      459.92     82.29 o
  10  14   8      144.11      158.06     68.85 o
  11  14   8      501.21      525.10    105.10 o
  -4  15   8      250.70      147.06    102.25 o
  -3  15   8      588.57      742.63    135.65 o
  -2  15   8      301.39      179.65    109.58 o
  -1  15   8      210.95      292.49     89.62 o
   0  15   8     1862.64     2106.10    169.87 o
   1  15   8      141.35      162.95     48.88 o
   2  15   8      328.53      366.63     65.99 o
   3  15   8      588.69      578.87     73.73 o
   4  15   8      123.03      158.06     61.11 o
   5  15   8      458.26      459.92     57.44 o
   6  15   8      253.15      198.80     48.48 o
   7  15   8      184.46       81.07     85.14 o
   8  15   8      555.39      510.43     72.10 o
   9  15   8     1331.81     1346.76    131.17 o
  -3  16   8      612.85      566.65     97.36 o
  -2  16   8      486.50      533.65    106.32 o
  -1  16   8       38.91      -20.37     81.47 o
   0  16   8      814.35      903.54    134.43 o
   1  16   8       47.94        8.15     90.03 o
   2  16   8      456.82      399.22     86.77 o
   3  16   8      668.42      705.16     94.92 o
   4  16   8       23.64      117.73     69.25 o
   5  16   8       54.31      -12.22     65.59 o
   6  16   8      153.96      109.58     69.66 o
   7  16   8      382.47      457.07    114.47 o
   8  16   8      770.88      813.92    142.17 o
  -4  17   8      434.83      854.66    358.08 o
  -3  17   8      243.08      288.42    182.09 o
  -2  17   8       90.72      -20.37     85.55 o
  -1  17   8      805.61     1006.20    137.69 o
   0  17   8      611.81      658.31    134.43 o
   1  17   8      822.82      854.66    100.62 o
   2  17   8       83.53       12.22     77.40 o
   3  17   8      283.29      268.86     73.33 o
   4  17   8      445.68      427.74     84.33 o
   5  17   8      270.65      296.97     96.95 o
   6  17   8       86.27       81.07    109.17 o
  -2  18   8      517.53      224.87    227.72 o
  -1  18   8       17.94      130.36    109.17 o
   0  18   8       23.08      105.51     85.14 o
   1  18   8       29.91       52.96     93.69 o
   2  18   8      428.08      671.34    135.65 o
   1   0   9     8847.06     8612.19    213.05 o
   2   0   9     3253.73     3147.33     85.95 o
   3   0   9     7616.25     7938.81    182.09 o
   4   0   9      201.08      171.09     25.26 o
   5   0   9     6379.48     6477.57    164.58 o
   6   0   9      719.98      749.56     52.55 o
   7   0   9      695.11      642.01     74.55 o
   8   0   9     5461.56     5229.40    203.28 o
   9   0   9     5001.90     5257.10    194.31 o
  10   0   9      477.42      484.77     44.81 o
  11   0   9      273.86      268.86     64.77 o
  12   0   9      877.56      923.10     85.14 o
  13   0   9       23.70        4.07     49.70 o
  14   0   9        1.90       16.29     52.96 o
  15   0   9       23.47      -40.74     65.18 o
  16   0   9      697.64      473.77    130.77 o
  17   0   9        8.83     -101.43    101.43 o
 -17   1   9       46.80       20.37    106.32 o
 -16   1   9      595.25      516.14    104.29 o
 -15   1   9       44.81      158.06     81.88 o
 -14   1   9      652.55      796.00    122.62 o
 -13   1   9       15.58       73.33     49.29 o
 -12   1   9      375.43      406.96     64.36 o
 -11   1   9      942.47     1014.35     85.55 o
 -10   1   9     1879.36     2001.81     91.25 o
  -9   1   9     1628.84     1689.36     73.33 o
  -8   1   9      230.48      147.06     40.33 o
  -7   1   9     5954.37     6375.32    255.01 o
  -6   1   9     2934.49     2666.23    105.51 o
  -5   1   9     1033.23     1092.97     63.14 o
  -4   1   9     3841.80     4016.66    113.25 o
  -3   1   9    20725.38    22362.93    534.47 o
  -2   1   9     3867.16     4049.25    105.51 o
  -1   1   9    15624.01    15809.58    369.08 o
   0   1   9     8343.98     8295.25    197.57 o
   1   1   9    15155.60    15331.74    347.89 o
   2   1   9     3761.27     3832.93     94.92 o
   3   1   9    20508.05    21944.96    491.69 o
   4   1   9     3695.68     3801.57    102.25 o
   5   1   9     1053.14     1022.50     40.74 o
   6   1   9     3072.09     3019.83     98.18 o
   7   1   9     5987.05     6243.34    231.79 o
   8   1   9      279.51      310.42     35.85 o
   9   1   9     1616.16     1606.66     81.88 o
  10   1   9     1726.98     1721.13     95.32 o
  11   1   9      957.57      923.10     89.21 o
  12   1   9      426.60      422.44     57.85 o
  13   1   9       16.97       44.81     77.81 o
  14   1   9      721.35      688.05     90.44 o
  15   1   9       81.44      208.17     64.36 o
  16   1   9      566.01      536.91    147.87 o
  17   1   9       54.85        0.00     40.74 o
 -17   2   9      367.80      406.96    113.25 o
 -16   2   9      779.32     1034.72    139.73 o
 -15   2   9      602.22      465.22    109.99 o
 -14   2   9       11.81      -28.92     73.73 o
 -13   2   9     1108.48      954.47    110.40 o
 -12   2   9     1584.64     1721.13    121.80 o
 -11   2   9     2458.21     2600.64    149.91 o
 -10   2   9      483.33      476.62     41.96 o
  -9   2   9     2238.97     2465.80    107.95 o
  -8   2   9      997.35     1063.64     70.88 o
  -7   2   9     4307.67     4525.46    171.91 o
  -6   2   9     1405.38     1466.53     58.66 o
  -5   2   9     9140.91     8838.68    299.82 o
  -4   2   9     4623.14     4725.07    123.03 o
  -3   2   9     3063.77     3373.42     96.55 o
  -2   2   9     2082.74     2106.10     70.47 o
  -1   2   9     6691.73     6916.31    159.28 o
   0   2   9     2698.05     2679.27     72.51 o
   1   2   9     7046.32     7162.77    162.13 o
   2   2   9     2038.53     2024.62     63.14 o
   3   2   9     3314.42     3591.77     91.66 o
   4   2   9     4418.00     4646.45    130.36 o
   5   2   9     9164.41     8935.23    253.38 o
   6   2   9     1474.89     1413.16     57.44 o
   7   2   9     4021.32     4032.95    105.51 o
   8   2   9      705.37      651.79     68.44 o
   9   2   9     2155.29     2242.97     96.55 o
  10   2   9      503.83      391.48     48.07 o
  11   2   9     2549.80     2548.91    173.95 o
  12   2   9     1646.28     1622.14    102.66 o
  13   2   9     1265.85     1375.28    118.14 o
  14   2   9       30.51       97.77     52.96 o
  15   2   9      613.56      610.24     94.51 o
  16   2   9      828.21      884.81    132.80 o
  17   2   9      295.09      349.52    131.17 o
 -16   3   9      163.19      215.50    105.10 o
 -15   3   9      233.97      224.87     78.62 o
 -14   3   9       66.24       77.40     44.81 o
 -13   3   9      197.65      236.68     82.29 o
 -12   3   9      486.85      548.73     65.59 o
 -11   3   9      901.57      938.58     93.69 o
 -10   3   9     1867.46     1866.97     82.70 o
  -9   3   9     1442.59     1565.93     65.59 o
  -8   3   9      335.75      273.34     52.55 o
  -7   3   9     4619.11     4551.13    180.87 o
  -6   3   9     2772.81     2854.03    116.10 o
  -5   3   9     3446.02     3699.72    147.47 o
  -4   3   9     1075.68     1006.20     36.26 o
  -3   3   9    11112.82    11279.64    325.49 o
  -2   3   9     8605.36     9092.47    219.16 o
  -1   3   9     5281.65     5173.99    137.69 o
   0   3   9     1475.91     1328.02     51.33 o
   1   3   9     5558.08     5778.53    145.43 o
   2   3   9     7961.61     8377.13    210.20 o
   3   3   9    11637.34    11939.58    279.05 o
   4   3   9     1005.04      982.17     44.00 o
   5   3   9     3576.19     3944.55    112.43 o
   6   3   9     3029.75     2999.05    104.69 o
   7   3   9     4680.98     4795.55    141.36 o
   8   3   9      388.05      342.60     37.89 o
   9   3   9     1402.87     1370.39     94.51 o
  10   3   9     1754.85     1807.09    108.36 o
  11   3   9      817.99      817.59     76.59 o
  12   3   9      465.09      622.87     85.95 o
  13   3   9      194.29      134.84     41.55 o
  14   3   9       75.69       64.77     48.07 o
  15   3   9      241.64      198.80     73.73 o
  16   3   9      165.54       -4.07     78.21 o
 -16   4   9      749.92      504.73    126.28 o
 -15   4   9      267.98      109.58     77.40 o
 -14   4   9      303.59      435.48     85.14 o
 -13   4   9      190.05      232.61     77.81 o
 -12   4   9     2673.85     2922.46    186.17 o
 -11   4   9       56.74       94.10     49.70 o
 -10   4   9       54.58       60.70     44.81 o
  -9   4   9      332.99      359.30     31.37 o
  -8   4   9     3215.16     3299.69    168.65 o
  -7   4   9      591.98      530.80     50.11 o
  -6   4   9     1669.82     1758.20     80.25 o
  -5   4   9     3603.74     3668.76    200.83 o
  -4   4   9     1422.09     1398.90     61.92 o
  -3   4   9     4397.99     4163.72    123.43 o
  -2   4   9     1081.79     1157.34     39.11 o
  -1   4   9     3098.80     3314.35     87.99 o
   0   4   9      425.18      698.23     33.81 o
   1   4   9     2955.52     3047.93     84.73 o
   2   4   9     1198.26     1196.85     44.00 o
   3   4   9     4297.93     3984.48    120.99 o
   4   4   9     1264.79     1214.37     57.85 o
   5   4   9     3460.77     3463.04     97.77 o
   6   4   9     1768.38     1721.13     63.55 o
   7   4   9      511.58      435.48     37.48 o
   8   4   9     3048.86     2950.17    110.80 o
   9   4   9      295.72      260.72     49.29 o
  10   4   9       42.75       85.55     44.81 o
  11   4   9       81.53       89.21     73.73 o
  12   4   9     2573.31     2833.66    156.43 o
  13   4   9      212.30      260.72     57.85 o
  14   4   9      311.97      347.49     61.92 o
  15   4   9      262.28      134.84     65.18 o
  16   4   9      725.61      632.24    121.80 o
 -16   5   9       45.94      113.66    101.84 o
 -15   5   9      323.86      383.74     82.70 o
 -14   5   9      197.15      150.32     68.85 o
 -13   5   9       18.20       40.74     48.88 o
 -12   5   9      567.52      664.83     82.29 o
 -11   5   9      334.60      292.49     61.11 o
 -10   5   9     1177.94     1148.78     82.29 o
  -9   5   9      243.87      162.95     19.55 o
  -8   5   9      367.24      337.71     39.92 o
  -7   5   9     7122.83     7424.30    318.97 o
  -6   5   9     1946.98     2007.51    103.06 o
  -5   5   9     1996.41     2024.62     86.36 o
  -4   5   9     2005.70     2088.58     75.77 o
  -3   5   9     4397.44     4525.46    137.28 o
  -2   5   9     3991.50     4130.72    114.88 o
  -1   5   9     6528.55     6663.74    166.61 o
   0   5   9        1.32        0.00     40.74 o
   1   5   9     6127.45     6063.28    158.87 o
   2   5   9     4389.96     4448.47    127.51 o
   3   5   9     4849.10     4875.39    124.65 o
   4   5   9     2065.70     2254.79     78.62 o
   5   5   9     1942.55     1906.08     66.81 o
   6   5   9     1963.02     2047.84     74.96 o
   7   5   9     6849.05     6969.67    213.05 o
   8   5   9      282.05      268.86     37.89 o
   9   5   9      253.58      228.94     65.59 o
  10   5   9     1276.10     1273.03    100.21 o
  11   5   9      363.39      393.93     60.70 o
  12   5   9      565.57      606.98     69.25 o
  13   5   9       18.12       40.74     73.33 o
  14   5   9      201.99      150.32     56.22 o
  15   5   9      263.69      113.66     85.55 o
  16   5   9       38.45       40.74     81.47 o
 -16   6   9     1401.82     1394.02    305.12 o
 -15   6   9      389.03      440.77     85.95 o
 -14   6   9      415.49      330.78     76.59 o
 -13   6   9      348.36      337.71     82.29 o
 -12   6   9     1006.66      919.02     96.95 o
 -11   6   9      645.91      728.78     68.85 o
 -10   6   9      549.11      487.62     64.77 o
  -9   6   9     1034.18     1084.82     67.22 o
  -8   6   9     2076.17     2099.99    123.03 o
  -7   6   9     1386.41     1403.79     71.70 o
  -6   6   9      959.36      911.28     53.77 o
  -5   6   9     1223.20     1291.36     68.85 o
  -4   6   9     4496.74     4577.20    198.80 o
  -3   6   9     4448.88     4603.27    181.69 o
  -2   6   9     2453.32     2440.55     75.77 o
  -1   6   9      756.01      760.15     31.77 o
   0   6   9     1423.32     1356.13     51.74 o
   1   6   9      734.81      725.52     37.89 o
   2   6   9     2618.08     2523.24     76.99 o
   3   6   9     4192.80     4305.07    134.02 o
   4   6   9     4736.42     4742.59    149.50 o
   5   6   9     1445.20     1398.90     52.55 o
   6   6   9      963.55      915.36     54.18 o
   7   6   9     1490.03     1500.75     64.36 o
   8   6   9     1965.63     2059.25    104.29 o
   9   6   9     1161.84     1196.85     70.47 o
  10   6   9      562.34      525.10     84.73 o
  11   6   9      636.72      554.84     65.99 o
  12   6   9      954.03      969.95     79.44 o
  13   6   9      251.79      208.17     57.03 o
  14   6   9      399.74      316.93     86.36 o
  15   6   9      383.55      296.97     96.95 o
  16   6   9     1401.38     1427.83    144.62 o
 -15   7   9      444.69      371.52    147.47 o
 -14   7   9      175.03      211.83     65.18 o
 -13   7   9       37.62      -48.48     48.48 o
 -12   7   9      159.52      232.61     66.40 o
 -11   7   9      432.92      481.92     64.36 o
 -10   7   9      992.75     1014.35     89.62 o
  -9   7   9      610.83      510.43     69.25 o
  -8   7   9      827.61      923.10     50.51 o
  -7   7   9     3529.78     3343.68    155.21 o
  -6   7   9      604.14      566.65     36.66 o
  -5   7   9      115.39       68.85     24.44 o
  -4   7   9     2112.65     2303.67     85.95 o
  -3   7   9     3711.77     3762.05    133.21 o
  -2   7   9     4552.30     4725.07    149.10 o
  -1   7   9     6988.84     7151.77    194.31 o
   0   7   9      381.25      305.93     28.92 o
   1   7   9     6833.39     7012.04    203.28 o
   2   7   9     5040.64     5220.03    166.21 o
   3   7   9     3817.09     3699.72    116.51 o
   4   7   9     2251.23     2303.67     79.84 o
   5   7   9      119.17      142.58     24.44 o
   6   7   9      557.81      530.80     32.18 o
   7   7   9     3531.59     3358.76    133.21 o
   8   7   9      700.24      732.45     55.40 o
   9   7   9      617.24      582.13     39.92 o
  10   7   9     1162.58     1135.74     85.95 o
  11   7   9      357.27      281.90     49.29 o
  12   7   9      149.47      150.32     56.22 o
  13   7   9       34.71       49.29     57.44 o
  14   7   9      174.66      219.16     70.07 o
  15   7   9      384.64      285.97     90.84 o
 -14   8   9      172.98      215.50    105.10 o
 -13   8   9      248.18      330.78    123.03 o
 -12   8   9     1252.75     1200.92    114.88 o
 -11   8   9      511.60      465.22     57.85 o
 -10   8   9      275.20      268.86     56.62 o
  -9   8   9     1300.99     1281.99     91.25 o
  -8   8   9     4372.46     4577.20    189.83 o
  -7   8   9      725.20      688.05     36.66 o
  -6   8   9     2049.20     2018.92     85.95 o
  -5   8   9       43.65       64.77     24.44 o
  -4   8   9      552.09      603.72     44.00 o
  -3   8   9      744.40      742.63     45.22 o
  -2   8   9      908.57      728.78     41.55 o
  -1   8   9      991.48     1026.57     48.88 o
   0   8   9      421.38      383.74     27.70 o
   1   8   9      961.14      958.13     47.25 o
   2   8   9     1043.34      896.21     46.03 o
   3   8   9      599.21      557.69     36.26 o
   4   8   9      692.39      664.83     36.26 o
   5   8   9       13.43       49.29     24.03 o
   6   8   9     2114.57     2099.99     76.18 o
   7   8   9      729.31      691.31     43.59 o
   8   8   9     4148.43     4041.10    146.25 o
   9   8   9     1336.86     1295.84     59.88 o
  10   8   9      260.24      347.49     61.92 o
  11   8   9      491.91      366.63     56.22 o
  12   8   9     1076.70     1055.49     99.40 o
  13   8   9      273.34      349.52     64.36 o
  14   8   9      122.15       56.62     72.92 o
  15   8   9       40.89      -60.70     64.77 o
 -12   9   9       85.37       56.62     85.55 o
 -11   9   9     1215.07     1072.20    188.20 o
 -10   9   9      189.91      179.65     61.51 o
  -9   9   9      122.43       81.07     44.81 o
  -8   9   9      922.62      950.39     82.70 o
  -7   9   9     1362.48     1323.54     83.51 o
  -6   9   9     1258.37     1332.91     65.18 o
  -5   9   9     1202.16     1286.47     50.51 o
  -4   9   9      577.25      530.80     35.44 o
  -3   9   9     6644.17     7012.04    246.05 o
  -2   9   9     1857.57     1950.89     84.73 o
  -1   9   9     2117.16     2094.28     75.77 o
   0   9   9     2218.85     2254.79    103.06 o
   1   9   9     1705.97     1622.14     61.51 o
   2   9   9     2063.05     2076.77     75.77 o
   3   9   9     6396.37     6580.64    227.72 o
   4   9   9      447.28      406.96     35.85 o
   5   9   9     1212.91     1072.20     54.18 o
   6   9   9     1341.71     1375.28     61.51 o
   7   9   9     1449.70     1481.19     83.51 o
   8   9   9      881.26      778.07     53.37 o
   9   9   9      151.54      224.87     57.44 o
  10   9   9      139.55      130.36     40.74 o
  11   9   9     1141.97      989.91     80.25 o
  12   9   9      106.68       52.96     49.29 o
  13   9   9      494.59      569.91     82.29 o
  14   9   9      354.31      244.42     89.62 o
 -10  10   9      234.33      186.57    101.03 o
  -9  10   9      216.71      211.83     72.51 o
  -8  10   9      699.24      671.34     56.22 o
  -7  10   9     1450.02     1555.74     85.55 o
  -6  10   9      729.91      691.31     50.51 o
  -5  10   9      598.57      542.62     41.55 o
  -4  10   9      956.18      969.95     51.74 o
  -3  10   9       51.10       28.92     24.44 o
  -2  10   9       47.87       49.29     20.78 o
  -1  10   9      263.04      264.79     33.40 o
   0  10   9      102.41       81.07     20.78 o
   1  10   9      343.82      326.30     37.07 o
   2  10   9       21.50       16.29     20.37 o
   3  10   9       24.17      -12.22     16.70 o
   4  10   9     1105.36     1063.64     54.18 o
   5  10   9      653.79      542.62     35.85 o
   6  10   9      801.69      698.23     40.33 o
   7  10   9     1346.39     1545.97     60.29 o
   8  10   9      550.16      545.87     47.66 o
   9  10   9      238.74      288.42     52.14 o
  10  10   9      201.53      228.94     52.14 o
  11  10   9      139.51      208.17     64.36 o
  12  10   9     1725.95     1758.20    123.03 o
  13  10   9     1076.08      993.98    112.84 o
  14  10   9       82.83       85.55     93.29 o
  -7  11   9      392.60      292.49     70.07 o
  -6  11   9     1466.66     1451.86    102.25 o
  -5  11   9     1993.80     2123.61    111.62 o
  -4  11   9      538.51      522.25     43.59 o
  -3  11   9     4939.37     5321.87    223.65 o
  -2  11   9     1309.07     1365.50     70.88 o
  -1  11   9       65.25       81.07     20.78 o
   0  11   9       34.54       32.18     20.37 o
   1  11   9      182.18      147.06     24.85 o
   2  11   9     1155.90     1097.45     59.07 o
   3  11   9     5170.88     5595.62    181.28 o
   4  11   9      490.14      443.62     37.48 o
   5  11   9     1923.40     1990.40     79.84 o
   6  11   9     1661.12     1653.10     72.51 o
   7  11   9      542.63      522.25     43.59 o
   8  11   9     1151.56     1241.25     63.14 o
   9  11   9        6.12       81.07     48.07 o
  10  11   9      209.70      150.32     56.22 o
  11  11   9      995.06      907.62     99.81 o
  12  11   9      165.07      240.35     69.25 o
  13  11   9       27.12      -69.66     69.66 o
  -6  12   9      453.74      465.22     74.55 o
  -5  12   9      264.71      121.80     36.66 o
  -4  12   9     1187.96     1200.92     79.44 o
  -3  12   9      991.51     1051.42     82.70 o
  -2  12   9      230.64      248.50     32.18 o
  -1  12   9      149.72      134.84     32.59 o
   0  12   9     1154.17     1161.82     65.18 o
   1  12   9       94.51       77.40     37.07 o
   2  12   9      269.31      240.35     37.48 o
   3  12   9     1060.48     1084.82     67.22 o
   4  12   9     1110.48     1139.82     60.29 o
   5  12   9      216.99      121.80     28.11 o
   6  12   9      520.88      435.48     39.92 o
   7  12   9      604.60      572.76     45.63 o
   8  12   9      887.24      919.02     69.66 o
   9  12   9      457.78      476.62     61.11 o
  10  12   9       18.38       56.62     60.70 o
  11  12   9      181.25      264.79     76.99 o
  12  12   9     1354.26     1300.32    142.58 o
  -5  13   9      369.95      337.71     84.33 o
  -4  13   9     1054.65     1196.85    114.88 o
  -3  13   9       86.73       73.33     61.11 o
  -2  13   9      473.63      501.88     57.03 o
  -1  13   9     1236.81     1540.67     85.14 o
   0  13   9      155.12      101.84     48.88 o
   1  13   9     1219.80     1200.92     70.88 o
   2  13   9      499.62      468.07     41.55 o
   3  13   9      161.66      113.66     36.66 o
   4  13   9      954.96      998.05     56.62 o
   5  13   9      371.28      411.85     44.00 o
   6  13   9      128.46      147.06     32.59 o
   7  13   9     1922.08     1961.89    107.55 o
   8  13   9      133.72       32.18     52.96 o
   9  13   9       78.74       97.77     69.66 o
  10  13   9      104.02      179.65     76.99 o
  11  13   9      390.17      399.22     89.21 o
  -4  14   9      738.52      591.50    127.10 o
  -3  14   9      377.32      451.77    105.92 o
  -2  14   9      571.77      448.92     81.07 o
  -1  14   9        2.04      -90.03     90.03 o
   0  14   9      124.25       89.21     61.51 o
   1  14   9       10.36      -32.18     32.59 o
   2  14   9      542.67      530.80     61.92 o
   3  14   9      355.08      310.42     49.29 o
   4  14   9      717.20      635.50     61.11 o
   5  14   9       21.00       -4.07     37.07 o
   6  14   9      245.32      342.60     49.70 o
   7  14   9      400.40      312.45     65.59 o
   8  14   9     1023.62     1038.79    103.06 o
   9  14   9      201.17      256.64     73.73 o
  10  14   9      483.10      419.59     73.33 o
  -4  15   9     1254.89     1432.31    140.13 o
  -3  15   9        5.67      -56.62    133.62 o
  -2  15   9      620.87      468.07     96.55 o
  -1  15   9     1799.59     1790.79    156.84 o
   0  15   9      321.47      150.32     85.95 o
   1  15   9     1785.22     1785.09    167.02 o
   2  15   9      732.81      501.88    105.92 o
   3  15   9       52.61       73.33     61.11 o
   4  15   9     1244.79     1515.82    139.32 o
   5  15   9      118.89       73.33     73.33 o
   6  15   9       97.29      138.10     52.55 o
   7  15   9     1128.75     1088.90    105.51 o
   8  15   9      268.30      321.82     93.69 o
   9  15   9      254.33      273.34     82.29 o
  -3  16   9       64.71      174.35    138.10 o
  -2  16   9       67.88       20.37     69.25 o
  -1  16   9      119.83      109.58     69.66 o
   0  16   9      913.33     1076.27    171.50 o
   1  16   9       96.11      130.36     70.07 o
   2  16   9       96.06      121.80     85.95 o
   3  16   9       36.83       20.37     69.25 o
   4  16   9       58.11       64.77     76.99 o
   5  16   9       69.28      -49.29     70.07 o
   6  16   9       92.29       94.10    110.40 o
   7  16   9       55.64       77.40    162.95 o
  -4  17   9      378.99      296.97    162.95 o
  -3  17   9      198.75      371.52    248.50 o
  -2  17   9       91.88       64.77    118.14 o
  -1  17   9      278.89      393.93     98.99 o
   0  17   9      489.61      606.98    113.25 o
   1  17   9      264.07      252.57     85.14 o
   2  17   9      116.63      -36.66     97.36 o
   3  17   9      152.82      150.32     89.21 o
   4  17   9      342.83      296.97    109.99 o
   5  17   9      140.64       44.81     97.36 o
   0   0  10    26620.41    27411.04    908.84 o
   1   0  10     3381.58     3591.77     99.40 o
   2   0  10     2591.97     2535.87     83.51 o
   3   0  10      124.90      158.06     28.92 o
   4   0  10    11099.82    11456.44    341.78 o
   5   0  10     2834.35     2860.54    116.10 o
   6   0  10     1520.21     1394.02     71.29 o
   7   0  10      627.93      451.77     54.18 o
   8   0  10     6328.68     6405.88    224.87 o
   9   0  10      437.33      451.77     40.74 o
  10   0  10      375.85      273.34     35.85 o
  11   0  10       90.69        8.15     45.22 o
  12   0  10     3307.19     4106.28    220.79 o
  13   0  10      470.69      435.48     63.96 o
  14   0  10       17.26        0.00     40.74 o
  15   0  10        6.21       77.40     72.92 o
  16   0  10       15.59       49.29     85.95 o
 -16   1  10      293.31      186.57    106.32 o
 -15   1  10      870.20      915.36    115.69 o
 -14   1  10      429.58      473.77     80.66 o
 -13   1  10      716.19      828.59    103.06 o
 -12   1  10      496.46      448.92     81.07 o
 -11   1  10     1007.78      982.17     99.81 o
 -10   1  10      249.80      240.35     41.55 o
  -9   1  10     1399.38     1375.28     70.88 o
  -8   1  10     1755.87     1807.09    108.36 o
  -7   1  10     6029.87     6354.96    254.20 o
  -6   1  10      460.80      473.77     61.11 o
  -5   1  10      491.16      373.96     19.55 o
  -4   1  10     2014.76     2001.81     91.25 o
  -3   1  10     5496.90     5528.81    142.58 o
  -2   1  10     2747.85     3183.59     86.36 o
  -1   1  10      675.79      691.31     33.40 o
   0   1  10      805.17      711.67     37.48 o
   1   1  10      696.61      756.89     41.96 o
   2   1  10     2665.75     3069.12     92.07 o
   3   1  10     5244.56     5321.87    149.10 o
   4   1  10     1980.61     1922.78     67.22 o
   5   1  10      467.85      572.76     48.88 o
   6   1  10      597.91      638.75     32.18 o
   7   1  10     6042.40     6103.20    219.57 o
   8   1  10     1746.62     1535.78     74.96 o
   9   1  10     1507.36     1506.04     74.14 o
  10   1  10      218.51      105.51     33.00 o
  11   1  10      898.08      843.25     81.47 o
  12   1  10      498.51      493.32     68.03 o
  13   1  10      685.26      554.84     99.40 o
  14   1  10      553.52      361.74    101.84 o
  15   1  10      773.20      873.40    101.84 o
  16   1  10      275.02      224.87    118.54 o
 -16   2  10      281.91      451.77    127.51 o
 -15   2  10       78.84        4.07     65.99 o
 -14   2  10      204.29      219.16     64.36 o
 -13   2  10       48.59       89.21     52.96 o
 -12   2  10     1558.23     2013.22    131.58 o
 -11   2  10     1033.34     1046.94     86.77 o
 -10   2  10      243.72      186.57     39.92 o
  -9   2  10     3682.76     3928.26    167.84 o
  -8   2  10     6058.31     6123.16    289.64 o
  -7   2  10     2718.44     2679.27    138.91 o
  -6   2  10     1003.74      993.98     72.51 o
  -5   2  10     5207.88     5303.54    204.50 o
  -4   2  10    17185.08    17573.49    457.07 o
  -3   2  10     6377.72     6293.85    212.65 o
  -2   2  10      242.81      208.17     24.03 o
  -1   2  10     7414.70     7023.04    203.28 o
   0   2  10     9262.75     9787.04    227.31 o
   1   2  10     6964.83     6905.72    180.46 o
   2   2  10      239.73      195.54     24.85 o
   3   2  10     6116.98     6213.19    181.28 o
   4   2  10    17572.86    17896.53    495.36 o
   5   2  10     5427.40     5576.47    200.02 o
   6   2  10     1080.81     1092.97     54.99 o
   7   2  10     2856.37     2860.54    109.17 o
   8   2  10     5846.00     5856.34    224.87 o
   9   2  10     3604.68     3872.45    174.76 o
  10   2  10      207.18      277.42     48.88 o
  11   2  10     1040.47     1038.79     86.36 o
  12   2  10     1643.10     1855.97    115.29 o
  13   2  10       46.49        4.07     61.92 o
  14   2  10      190.90      219.16     77.40 o
  15   2  10       70.69      -16.29     57.03 o
  16   2  10      234.48      378.85    126.69 o
 -16   3  10      510.08      756.89    129.95 o
 -15   3  10      558.75      451.77    111.21 o
 -14   3  10      631.08      522.25     98.99 o
 -13   3  10      447.94      411.85     70.07 o
 -12   3  10      167.39      101.84     56.62 o
 -11   3  10     1685.32     1877.97    132.80 o
 -10   3  10      330.07      244.42     53.77 o
  -9   3  10     2255.16     2036.03    120.99 o
  -8   3  10      111.50       49.29     33.00 o
  -7   3  10     4142.03     4406.10    169.47 o
  -6   3  10     3745.98     3976.33    177.21 o
  -5   3  10     2189.11     2242.97     90.84 o
  -4   3  10      624.63      658.31     32.59 o
  -3   3  10     3383.42     3418.23     96.95 o
  -2   3  10     1976.69     1889.38     55.40 o
  -1   3  10      290.34      252.57     28.52 o
   0   3  10       98.45       89.21     24.03 o
   1   3  10      311.74      281.90     27.70 o
   2   3  10     1885.55     1742.32     63.96 o
   3   3  10     3291.83     3622.32    115.29 o
   4   3  10      566.06      619.61     41.14 o
   5   3  10     2078.89     2030.33     92.07 o
   6   3  10     4088.55     4188.57    131.99 o
   7   3  10     3946.53     4139.28    131.58 o
   8   3  10      114.17      109.58     53.37 o
   9   3  10     2555.76     2504.10    153.17 o
  10   3  10      213.11      211.83     44.40 o
  11   3  10     1703.87     1850.68    142.58 o
  12   3  10      179.55      113.66     61.11 o
  13   3  10      438.00      504.73     85.95 o
  14   3  10      759.57      572.76     76.59 o
  15   3  10      550.53      578.87     85.95 o
  16   3  10      467.30      406.96    105.51 o
 -16   4  10      152.82      208.17     90.03 o
 -15   4  10      121.85       60.70     68.44 o
 -14   4  10       10.21       64.77     68.85 o
 -13   4  10      347.42      349.52     81.07 o
 -12   4  10     1593.74     1785.09    156.43 o
 -11   4  10      427.98      433.03     74.55 o
 -10   4  10        2.94       12.22     36.66 o
  -9   4  10      455.67      342.60     52.14 o
  -8   4  10     2925.94     3097.63    156.43 o
  -7   4  10       33.27       12.22     44.81 o
  -6   4  10      238.53      248.50     52.14 o
  -5   4  10      595.08      566.65     45.63 o
  -4   4  10     7468.44     7713.12    235.46 o
  -3   4  10      236.53      256.64     24.44 o
  -2   4  10     4437.53     4330.33    151.13 o
  -1   4  10     8481.59     8588.56    224.87 o
   0   4  10    17009.36    17371.03    504.73 o
   1   4  10     8224.13     8214.19    196.76 o
   2   4  10     4438.42     4525.46    137.28 o
   3   4  10      336.19      326.30     32.18 o
   4   4  10     7651.24     7579.10    211.02 o
   5   4  10      700.39      781.33     64.36 o
   6   4  10      216.54      195.54     24.85 o
   7   4  10       50.60       49.29     20.78 o
   8   4  10     2805.27     3041.01    119.77 o
   9   4  10      525.21      427.74     58.25 o
  10   4  10        1.24      -20.37     41.14 o
  11   4  10      413.27      616.35     88.81 o
  12   4  10     1625.52     1877.97    116.10 o
  13   4  10      390.64      378.85     69.66 o
  14   4  10        6.53       12.22     53.37 o
  15   4  10      129.46      208.17     84.73 o
  16   4  10      135.81      174.35     92.88 o
 -16   5  10       20.55       20.37     94.10 o
 -15   5  10     1000.33      854.66    126.69 o
 -14   5  10      353.06      316.93    106.73 o
 -13   5  10      164.68      326.30     78.21 o
 -12   5  10      170.04      150.32     61.11 o
 -11   5  10     1729.48     1752.91    123.03 o
 -10   5  10     1236.83     1545.97    100.21 o
  -9   5  10     2375.62     2340.74    136.06 o
  -8   5  10      271.89      215.50     52.55 o
  -7   5  10     2942.69     3041.01    154.80 o
  -6   5  10     1315.19     1365.50     65.99 o
  -5   5  10      215.48      244.42     39.92 o
  -4   5  10      417.46      440.77     45.63 o
  -3   5  10     2225.09     2334.22     80.25 o
  -2   5  10      456.77      504.73     37.48 o
  -1   5  10     2551.31     2607.16     78.21 o
   0   5  10      486.45      542.62     32.59 o
   1   5  10     2576.27     2779.48     80.66 o
   2   5  10      489.59      554.84     33.00 o
   3   5  10     2165.48     2279.23     79.03 o
   4   5  10      370.83      316.93     31.77 o
   5   5  10      224.37      166.21     33.00 o
   6   5  10     1323.25     1451.86     63.14 o
   7   5  10     3084.40     3118.82    121.40 o
   8   5  10      251.81      236.68     29.33 o
   9   5  10     2177.41     2182.68     95.32 o
  10   5  10     1474.69     1596.48     96.95 o
  11   5  10     1455.23     1403.79    109.99 o
  12   5  10      143.71      211.83     48.48 o
  13   5  10      204.67      224.87     57.44 o
  14   5  10      294.77      296.97     72.51 o
  15   5  10      955.68     1014.35    121.80 o
  16   5  10       35.46       36.66     73.33 o
 -15   6  10      218.01      312.45    101.43 o
 -14   6  10        5.45      -69.25     69.25 o
 -13   6  10       72.51       52.96     49.29 o
 -12   6  10      442.32      487.62     73.33 o
 -11   6  10      531.65      440.77     69.66 o
 -10   6  10      289.15      296.97     65.99 o
  -9   6  10     1235.10     1346.76    103.06 o
  -8   6  10     6751.39     7424.30    428.96 o
  -7   6  10     1635.84     1763.91     96.55 o
  -6   6  10     1583.10     1525.60     64.77 o
  -5   6  10     5069.83     5294.17    232.20 o
  -4   6  10     7365.71     7402.30    329.56 o
  -3   6  10     4471.73     4760.51    140.95 o
  -2   6  10      717.34      658.31     39.11 o
  -1   6  10      239.68      285.97     23.63 o
   0   6  10     6810.29     7162.77    226.90 o
   1   6  10      310.31      342.60     28.52 o
   2   6  10      714.86      711.67     40.74 o
   3   6  10     4617.68     4893.32    142.99 o
   4   6  10     6973.97     7227.54    260.31 o
   5   6  10     5105.82     5340.61    158.47 o
   6   6  10     1489.58     1384.65     66.40 o
   7   6  10     1531.10     1561.04     65.59 o
   8   6  10     7046.53     7446.30    297.38 o
   9   6  10     1319.16     1379.76     75.77 o
  10   6  10      265.14      166.21     57.44 o
  11   6  10      550.31      386.59     60.29 o
  12   6  10      280.56      198.80     52.14 o
  13   6  10       74.53        8.15     53.37 o
  14   6  10        4.08       56.62     60.70 o
  15   6  10      209.14      166.21     69.25 o
 -15   7  10     1437.04     1442.09    266.83 o
 -14   7  10      625.73      542.62    127.91 o
 -13   7  10      177.72      150.32     76.59 o
 -12   7  10      665.28      572.76     88.40 o
 -11   7  10     1039.40     1105.60     97.77 o
 -10   7  10     1749.01     1945.19    146.25 o
  -9   7  10      732.35      610.24     69.25 o
  -8   7  10     1216.97     1319.06     97.36 o
  -7   7  10      998.00      969.95     67.62 o
  -6   7  10      929.47      880.73     49.29 o
  -5   7  10      422.24      465.22     52.14 o
  -4   7  10      418.15      443.62     45.63 o
  -3   7  10      772.73      742.63     48.88 o
  -2   7  10      462.63      496.18     39.92 o
  -1   7  10     1223.59     1165.89     56.62 o
   0   7  10        1.22       12.22     20.78 o
   1   7  10     1210.58     1178.93     52.55 o
   2   7  10      415.55      440.77     37.48 o
   3   7  10      817.91      638.75     45.22 o
   4   7  10      365.84      414.70     36.26 o
   5   7  10      348.53      359.30     41.14 o
   6   7  10      872.00      817.59     58.25 o
   7   7  10      870.79      850.59     48.48 o
   8   7  10     1168.07     1088.90     63.14 o
   9   7  10      739.51      698.23     60.70 o
  10   7  10     1878.35     1939.48    112.43 o
  11   7  10     1052.59     1127.19     90.03 o
  12   7  10      708.99      668.09    105.51 o
  13   7  10      137.98       97.77     60.70 o
  14   7  10      528.77      435.48     82.70 o
  15   7  10     1431.79     1342.28    145.02 o
 -13   8  10      112.05       97.77    102.25 o
 -12   8  10      485.16      493.32     82.29 o
 -11   8  10       23.60      105.51     52.55 o
 -10   8  10      126.96      174.35     57.44 o
  -9   8  10       93.00       73.33     32.59 o
  -8   8  10     2057.68     2135.43    112.03 o
  -7   8  10      192.68      162.95     32.59 o
  -6   8  10      422.55      404.11     43.59 o
  -5   8  10      133.96      117.73     24.85 o
  -4   8  10     3676.40     3920.52    167.84 o
  -3   8  10      870.95      911.28     61.51 o
  -2   8  10      181.73      142.58     28.92 o
  -1   8  10     1260.72     1319.06     64.77 o
   0   8  10     7755.25     7735.53    292.08 o
   1   8  10     1449.17     1446.97     82.70 o
   2   8  10      141.96      186.57     36.66 o
   3   8  10      974.55      989.91     52.14 o
   4   8  10     3830.20     4032.95    137.69 o
   5   8  10      146.77      130.36     32.18 o
   6   8  10      439.46      411.85     41.55 o
   7   8  10      147.56      174.35     37.07 o
   8   8  10     2175.23     2230.75    102.66 o
   9   8  10       89.49       94.10     37.07 o
  10   8  10      137.81      138.10     40.33 o
  11   8  10       19.51       28.92     53.37 o
  12   8  10      437.64      359.30     72.51 o
  13   8  10      150.68      208.17     64.36 o
  14   8  10      297.36      240.35     85.14 o
  15   8  10       47.22      -20.37     90.44 o
 -12   9  10       23.40       40.74     97.77 o
 -11   9  10     1443.81     1379.76    213.46 o
 -10   9  10      819.62      756.89     84.33 o
  -9   9  10        6.57      -36.66     36.66 o
  -8   9  10       60.52       52.96     40.74 o
  -7   9  10      894.62      869.33     56.62 o
  -6   9  10      109.69      105.51     28.92 o
  -5   9  10     1915.86     1900.38     72.51 o
  -4   9  10      112.31      101.84     32.18 o
  -3   9  10      216.86      198.80     32.59 o
  -2   9  10     1268.54     1174.85     74.55 o
  -1   9  10     1140.60     1097.45     67.62 o
   0   9  10      949.98      785.00     53.77 o
   1   9  10     1085.36     1059.57     49.70 o
   2   9  10     1158.16     1030.64     53.37 o
   3   9  10      157.98      117.73     31.77 o
   4   9  10       80.14       32.18     24.85 o
   5   9  10     1895.84     1877.97     99.40 o
   6   9  10      140.23       97.77     33.00 o
   7   9  10      964.95      926.76     58.25 o
   8   9  10       62.29       44.81     41.14 o
   9   9  10        1.88      -32.18     36.26 o
  10   9  10      846.89      942.65     62.73 o
  11   9  10     1349.70     1314.17    101.84 o
  12   9  10       39.03       -4.07     65.99 o
  13   9  10      819.06      810.26     76.18 o
  14   9  10      327.51      386.59     92.88 o
 -10  10  10       97.10       60.70     64.77 o
  -9  10  10      607.63      473.77     85.95 o
  -8  10  10      690.66      746.30    104.69 o
  -7  10  10     1491.35     1642.51     93.29 o
  -6  10  10      834.25      774.41     53.37 o
  -5  10  10      418.90      419.59     41.96 o
  -4  10  10     6780.69     7446.30    319.38 o
  -3  10  10      693.65      725.52     48.07 o
  -2  10  10      298.49      248.50     40.33 o
  -1  10  10     2112.90     2182.68     83.51 o
   0  10  10     1396.18     1232.29     58.25 o
   1  10  10     1868.93     2013.22     80.25 o
   2  10  10      314.42      288.42     32.59 o
   3  10  10      604.24      481.92     44.81 o
   4  10  10     6742.61     7260.13    217.54 o
   5  10  10      524.40      554.84     41.96 o
   6  10  10      917.66      978.09     68.03 o
   7  10  10     1509.72     1642.51     82.70 o
   8  10  10      481.83      557.69     57.44 o
   9  10  10      522.69      443.62     61.92 o
  10  10  10      100.21       81.07     48.07 o
  11  10  10      266.66      208.17     73.73 o
  12  10  10      597.86      718.60     99.40 o
  13  10  10       29.75       52.96     97.36 o
  -7  11  10       19.59       49.29     52.96 o
  -6  11  10      960.28      989.91     84.33 o
  -5  11  10     1255.32     1218.85     71.29 o
  -4  11  10      403.57      404.11     41.14 o
  -3  11  10      124.35       81.07     32.18 o
  -2  11  10      190.98      154.80     33.40 o
  -1  11  10      487.98      443.62     45.63 o
   0  11  10      332.81      310.42     35.85 o
   1  11  10      509.30      414.70     44.00 o
   2  11  10      148.07       97.77     36.66 o
   3  11  10       95.55       49.29     28.52 o
   4  11  10      411.52      427.74     39.51 o
   5  11  10     1153.28     1101.53     59.48 o
   6  11  10     1045.42      969.95     63.55 o
   7  11  10       24.05       24.03     36.26 o
   8  11  10       54.97       40.74     40.74 o
   9  11  10       49.91       32.18     48.48 o
  10  11  10      603.43      548.73     68.85 o
  11  11  10     2386.48     2497.58    165.80 o
  12  11  10       26.14      109.58     73.33 o
  13  11  10      364.87      337.71     84.33 o
  -6  12  10      170.37      204.50     82.29 o
  -5  12  10       70.57      105.51     44.40 o
  -4  12  10     3264.88     3622.32    215.09 o
  -3  12  10      498.24      496.18     57.03 o
  -2  12  10      490.52      525.10     55.40 o
  -1  12  10     1922.75     2123.61    111.62 o
   0  12  10     4450.13     5082.74    191.06 o
   1  12  10     1927.06     2071.06    110.40 o
   2  12  10      457.48      487.62     39.51 o
   3  12  10      558.09      457.07     40.74 o
   4  12  10     3193.02     3546.15    129.14 o
   5  12  10      112.14      117.73     40.33 o
   6  12  10      203.70      121.80     53.37 o
   7  12  10      328.29      310.42     53.77 o
   8  12  10      499.62      440.77     61.51 o
   9  12  10       48.31       32.18     44.40 o
  10  12  10      221.83      260.72     61.92 o
  11  12  10       41.30      -52.96     73.33 o
  12  12  10      202.63      191.87     74.14 o
  -5  13  10        4.60      -60.70     60.70 o
  -4  13  10      287.31      204.50     65.59 o
  -3  13  10       46.66        8.15     73.73 o
  -2  13  10      281.04      211.83     48.48 o
  -1  13  10     1427.85     1500.75     98.99 o
   0  13  10       24.83       73.33     61.11 o
   1  13  10     1423.43     1361.02     75.36 o
   2  13  10      350.99      366.63     41.55 o
   3  13  10       47.71       24.03     36.26 o
   4  13  10      272.49      224.87     40.33 o
   5  13  10       15.77       36.66     41.14 o
   6  13  10      472.21      569.91     63.96 o
   7  13  10      307.45      248.50     52.14 o
   8  13  10      109.02      134.84     65.18 o
   9  13  10      203.70      109.58     57.44 o
  10  13  10      247.88      240.35     57.44 o
  11  13  10      445.73      501.88    114.47 o
  -4  14  10      548.46      525.10    134.43 o
  -3  14  10     1457.48     1403.79    172.32 o
  -2  14  10     1001.68     1018.42    162.95 o
  -1  14  10       31.78      -61.51     61.51 o
   0  14  10     2818.92     3154.66    258.27 o
   1  14  10       87.41       68.85     37.07 o
   2  14  10     1098.70     1196.85     88.40 o
   3  14  10     1465.03     1561.04    105.92 o
   4  14  10      499.15      465.22     76.99 o
   5  14  10     1248.78     1196.85     79.44 o
   6  14  10      413.58      366.63     56.22 o
   7  14  10       77.09      113.66     44.81 o
   8  14  10     1208.11     1291.36     96.14 o
   9  14  10      428.80      391.48     85.95 o
  10  14  10       43.21       12.22     65.59 o
  -4  15  10      176.71       44.81    126.69 o
  -3  15  10      330.56      277.42     97.77 o
  -2  15  10      275.24      186.57     73.33 o
  -1  15  10      122.57      109.58     89.62 o
   0  15  10      242.73      342.60    111.21 o
   1  15  10      110.99       81.07     52.96 o
   2  15  10      321.67      240.35     85.14 o
   3  15  10      358.41      330.78     76.59 o
   4  15  10      216.64       56.62     89.21 o
   5  15  10       47.62      -49.29     85.95 o
   6  15  10      263.07      236.68     86.36 o
   7  15  10      194.87      204.50     85.95 o
   8  15  10       39.28       60.70     93.29 o
  -3  16  10      584.34      422.44     94.51 o
  -2  16  10      367.01      443.62    198.80 o
  -1  16  10      147.15      113.66     81.47 o
   0  16  10     2529.00     2894.76    295.34 o
   1  16  10      226.26      171.09     76.99 o
   2  16  10      443.00      150.32     96.95 o
   3  16  10      634.28      610.24     97.77 o
   4  16  10       95.16      182.91     89.62 o
   5  16  10      238.89      195.54     92.88 o
   6  16  10      239.53      310.42    101.03 o
  -3  17  10       80.53      337.71    150.32 o
  -2  17  10      332.84      316.93    102.25 o
  -1  17  10       33.83       56.62     81.88 o
   0  17  10      161.32      142.58     90.03 o
   1  17  10       39.11      -98.58     98.58 o
   2  17  10      306.67      179.65     82.29 o
   3  17  10       97.11       16.29     97.36 o
   4  17  10       73.98       94.10     85.55 o
   1   0  11     5082.89     5173.99    147.06 o
   2   0  11     5830.78     5875.89    175.98 o
   3   0  11     3887.64     3840.67    126.69 o
   4   0  11       75.81       49.29     33.00 o
   5   0  11     5055.39     4534.02    171.91 o
   6   0  11     1970.73     1950.89    123.84 o
   7   0  11     2529.77     2813.29    128.73 o
   8   0  11     1943.59     1928.08     95.32 o
   9   0  11      833.91      810.26     65.59 o
  10   0  11      806.37      821.26     76.99 o
  11   0  11      117.14      158.06     61.11 o
  12   0  11      594.11      648.53     94.10 o
  13   0  11      133.01       89.21     76.99 o
  14   0  11       69.74      134.84     85.95 o
  15   0  11       88.57       16.29     72.92 o
  16   0  11      367.62      236.68    135.65 o
 -16   1  11     1104.52     1051.42    165.39 o
 -15   1  11      417.04      359.30     94.51 o
 -14   1  11        8.46      -24.03     60.70 o
 -13   1  11      535.73      493.32     93.69 o
 -12   1  11     2126.59     2236.86    162.95 o
 -11   1  11     1236.83     1161.82    108.77 o
 -10   1  11      313.37      232.61     48.88 o
  -9   1  11      560.03      440.77     48.07 o
  -8   1  11      580.12      496.18     59.88 o
  -7   1  11     1319.47     1432.31     91.66 o
  -6   1  11     2732.92     2548.91    116.10 o
  -5   1  11     1269.90     1291.36     50.51 o
  -4   1  11      262.88      182.91     33.00 o
  -3   1  11      563.66      542.62     53.37 o
  -2   1  11     4171.89     4098.13    138.91 o
  -1   1  11     4952.00     4795.55    141.36 o
   0   1  11     6157.18     6112.98    159.69 o
   1   1  11     4844.21     4663.97    130.77 o
   2   1  11     3844.76     3730.68    148.28 o
   3   1  11      729.54      705.16     44.00 o
   4   1  11      338.97      292.49     43.59 o
   5   1  11      898.26      896.21     61.11 o
   6   1  11     2972.12     2759.11    100.62 o
   7   1  11     1033.73     1038.79     74.14 o
   8   1  11      705.90      691.31     70.47 o
   9   1  11      458.27      440.77     48.07 o
  10   1  11      287.98      252.57     60.70 o
  11   1  11     1270.56     1375.28    113.66 o
  12   1  11     2195.17     2303.67    140.95 o
  13   1  11      546.23      516.14    118.95 o
  14   1  11        5.00      -12.22     65.59 o
  15   1  11      417.83      366.63     90.44 o
  16   1  11     1141.97     1110.08    165.80 o
 -16   2  11      338.17      440.77    118.14 o
 -15   2  11      380.98      419.59    107.14 o
 -14   2  11      103.90      -12.22     61.51 o
 -13   2  11      218.75      236.68     68.85 o
 -12   2  11      817.84      732.45     89.62 o
 -11   2  11     1175.25     1209.89    119.77 o
 -10   2  11     1989.71     2007.51    120.17 o
  -9   2  11      762.01      854.66     82.29 o
  -8   2  11     1582.61     1555.74    100.62 o
  -7   2  11      863.53      974.02     67.62 o
  -6   2  11     5693.21     5653.06    211.02 o
  -5   2  11     1767.79     1769.20     59.07 o
  -4   2  11     2690.68     2600.64     84.73 o
  -3   2  11     6159.99     6013.58    197.98 o
  -2   2  11     1386.78     1205.40     66.40 o
  -1   2  11     4355.32     4238.27    132.80 o
   0   2  11      251.63      236.68     33.40 o
   1   2  11     4526.66     4305.07    134.02 o
   2   2  11     1202.11     1214.37     53.37 o
   3   2  11     6118.11     6043.32    188.61 o
   4   2  11     2618.22     2279.23    103.47 o
   5   2  11     1612.54     1451.86     82.70 o
   6   2  11     6047.45     6293.85    192.28 o
   7   2  11     1206.94     1263.66     59.07 o
   8   2  11     1600.51     1586.29    106.73 o
   9   2  11      748.29      638.75     64.36 o
  10   2  11     1766.01     1990.40    136.88 o
  11   2  11      894.89      869.33     97.77 o
  12   2  11      784.26      843.25     88.81 o
  13   2  11      253.50      171.09     65.18 o
  14   2  11      141.42      -32.18     81.07 o
  15   2  11      459.13      312.45     72.10 o
  16   2  11      308.29      301.45    117.32 o
 -16   3  11      682.49      542.62    118.95 o
 -15   3  11      272.74      359.30     89.62 o
 -14   3  11       74.72       24.03     85.14 o
 -13   3  11      601.46      606.98    100.62 o
 -12   3  11     2001.35     2194.90    149.50 o
 -11   3  11      450.76      404.11     69.25 o
 -10   3  11       83.51       94.10    101.43 o
  -9   3  11      631.01      802.92     75.77 o
  -8   3  11     2025.60     1990.40    108.36 o
  -7   3  11     4069.56     4065.54    195.54 o
  -6   3  11     1543.47     1601.37     92.07 o
  -5   3  11     2051.27     2053.55    104.29 o
  -4   3  11      448.54      473.77     27.70 o
  -3   3  11     5263.09     5567.10    171.50 o
  -2   3  11     9703.82     9837.55    417.96 o
  -1   3  11     4443.93     4423.21    178.43 o
   0   3  11     2029.52     2059.25     75.36 o
   1   3  11     4809.95     4947.09    152.76 o
   2   3  11     9374.90     9461.55    322.64 o
   3   3  11     5395.25     5538.59    171.09 o
   4   3  11      493.66      404.11     64.36 o
   5   3  11     1796.82     1823.38     92.47 o
   6   3  11     1690.80     1668.58     67.62 o
   7   3  11     3733.58     3944.55    136.47 o
   8   3  11     1994.85     1990.40     96.95 o
   9   3  11      488.51      594.35     74.55 o
  10   3  11       75.40       68.85     48.88 o
  11   3  11      546.03      481.92     56.22 o
  12   3  11     1993.46     2230.75    150.73 o
  13   3  11      671.82      778.07    117.32 o
  14   3  11       68.67       60.70     97.36 o
  15   3  11      271.88      138.10     81.07 o
  16   3  11      645.86      638.75    138.91 o
 -16   4  11      373.46      182.91    101.84 o
 -15   4  11       58.06      -93.29     93.29 o
 -14   4  11      176.28       85.55     69.66 o
 -13   4  11       71.18      191.87     74.14 o
 -12   4  11      652.71      742.63     97.36 o
 -11   4  11      273.85      321.82     61.92 o
 -10   4  11      573.83      735.71     83.10 o
  -9   4  11       17.44      -28.92     37.07 o
  -8   4  11      245.79      228.94     44.40 o
  -7   4  11     3701.79     4205.27    173.95 o
  -6   4  11     2295.92     2409.18    112.84 o
  -5   4  11     4644.77     4551.13    206.54 o
  -4   4  11      563.51      635.50     41.96 o
  -3   4  11     1582.79     1627.03     61.92 o
  -2   4  11     2676.37     2712.67    106.32 o
  -1   4  11     3255.37     3373.42    111.21 o
   0   4  11     1159.68     1084.82     63.14 o
   1   4  11     3494.08     3584.03    129.95 o
   2   4  11     2691.94     2699.23     99.40 o
   3   4  11     1481.25     1545.97     70.07 o
   4   4  11      522.61      522.25     43.59 o
   5   4  11     4540.77     4448.47    187.39 o
   6   4  11     2357.78     2613.68     97.77 o
   7   4  11     3716.31     3848.82    110.80 o
   8   4  11      311.84      305.93     35.85 o
   9   4  11       17.77       24.03     48.48 o
  10   4  11      586.85      671.34     82.70 o
  11   4  11      231.85      273.34     65.59 o
  12   4  11      654.81      746.30     80.25 o
  13   4  11       85.83      215.50     90.03 o
  14   4  11      168.53      174.35     60.70 o
  15   4  11       56.76      -36.66     73.33 o
  16   4  11      394.11      516.14    142.17 o
 -15   5  11       49.98      126.28     93.29 o
 -14   5  11      278.97      198.80    101.03 o
 -13   5  11      624.78      671.34     99.40 o
 -12   5  11     1344.57     1601.37    142.99 o
 -11   5  11      144.67      134.84     74.14 o
 -10   5  11      118.56       40.74     48.88 o
  -9   5  11      851.30      915.36     85.14 o
  -8   5  11      815.70      767.48     77.81 o
  -7   5  11     1283.84     1422.94     91.66 o
  -6   5  11      546.48      473.77     50.11 o
  -5   5  11     1705.13     1833.97     98.58 o
  -4   5  11      762.42      735.71     41.55 o
  -3   5  11     3565.29     3840.67    126.69 o
  -2   5  11     3218.59     3126.15    121.40 o
  -1   5  11     5915.73     5701.13    183.32 o
   0   5  11      661.03      638.75     45.22 o
   1   5  11     5786.39     5768.75    174.35 o
   2   5  11     3452.33     3126.15    107.14 o
   3   5  11     3199.66     3241.43    123.43 o
   4   5  11      732.91      749.56     55.81 o
   5   5  11     1625.92     1663.29     88.40 o
   6   5  11      472.24      510.43     37.48 o
   7   5  11     1457.99     1555.74     75.36 o
   8   5  11      941.53     1046.94     61.92 o
   9   5  11      659.28      725.52     48.07 o
  10   5  11      118.58      138.10     52.55 o
  11   5  11      130.86       97.77     56.62 o
  12   5  11     1256.47     1170.37    135.25 o
  13   5  11      528.82      451.77     78.62 o
  14   5  11      284.29      301.45     61.92 o
  15   5  11       51.57       40.74     81.47 o
 -15   6  11      195.04      204.50    138.51 o
 -14   6  11      355.74      349.52     85.95 o
 -13   6  11      268.29      288.42     69.25 o
 -12   6  11      234.34      373.96     86.36 o
 -11   6  11      376.92      256.64     69.66 o
 -10   6  11      837.36      854.66     89.62 o
  -9   6  11     1121.50     1286.47     96.14 o
  -8   6  11      631.81      725.52     68.85 o
  -7   6  11     2460.08     2620.20    143.80 o
  -6   6  11     1581.46     1565.93     85.95 o
  -5   6  11       11.80       -4.07     28.92 o
  -4   6  11      698.54      642.01     45.22 o
  -3   6  11     3818.45     3722.94    132.39 o
  -2   6  11     3766.01     3707.46    131.99 o
  -1   6  11     3211.92     3403.16    118.95 o
   0   6  11     4107.37     4081.84    138.51 o
   1   6  11     3401.22     3614.99    130.36 o
   2   6  11     4120.63     4089.98    147.06 o
   3   6  11     3874.06     3936.41    152.36 o
   4   6  11      654.71      536.91     53.37 o
   5   6  11       11.37      -24.85     24.85 o
   6   6  11     1433.64     1471.42     73.33 o
   7   6  11     2340.47     2679.27     98.99 o
   8   6  11      557.58      496.18     48.48 o
   9   6  11     1082.39     1192.37     79.44 o
  10   6  11      967.13      828.59     84.33 o
  11   6  11      520.36      296.97     65.99 o
  12   6  11      269.61      150.32     53.37 o
  13   6  11      241.65      228.94     69.66 o
  14   6  11      328.99      191.87     77.81 o
  15   6  11      148.78      204.50     85.95 o
 -15   7  11      319.10      252.57    109.58 o
 -14   7  11      149.62      174.35    106.32 o
 -13   7  11      421.87      487.62     98.58 o
 -12   7  11     1091.75     1232.29    112.03 o
 -11   7  11      816.13      788.67     79.03 o
 -10   7  11      318.60      347.49     64.36 o
  -9   7  11     2198.24     2334.22    154.39 o
  -8   7  11     1167.43     1042.86     90.84 o
  -7   7  11      369.24      333.23     53.77 o
  -6   7  11     1412.61     1476.31     93.29 o
  -5   7  11     1680.43     1570.81     96.14 o
  -4   7  11     2844.69     3133.07    149.91 o
  -3   7  11     1852.72     1839.68     87.58 o
  -2   7  11     2303.91     2346.85     98.99 o
  -1   7  11     5248.39     5284.80    222.83 o
   0   7  11      705.01      698.23     44.00 o
   1   7  11     5245.55     5201.69    193.50 o
   2   7  11     2381.50     2297.56    103.88 o
   3   7  11     1606.89     1663.29     72.92 o
   4   7  11     2758.64     2950.17    110.80 o
   5   7  11     1529.68     1295.84     82.70 o
   6   7  11     1230.39     1346.76     70.47 o
   7   7  11      534.83      530.80     52.96 o
   8   7  11     1278.40     1342.28     79.44 o
   9   7  11     2203.62     2285.34    109.99 o
  10   7  11      334.89      305.93     49.29 o
  11   7  11      796.51      671.34     76.18 o
  12   7  11      885.18      788.67     89.62 o
  13   7  11      389.86      349.52     74.14 o
  14   7  11      159.44      171.09     81.88 o
  15   7  11      341.17      166.21     88.81 o
 -13   8  11       41.31      158.06    134.84 o
 -12   8  11      405.50      493.32    121.80 o
 -11   8  11      848.34      635.50     90.03 o
 -10   8  11      428.55      373.96     69.25 o
  -9   8  11       59.23       12.22     61.51 o
  -8   8  11      679.87      569.91     48.88 o
  -7   8  11     2825.09     2977.87    132.39 o
  -6   8  11      160.96      179.65     41.14 o
  -5   8  11      426.10      404.11     48.88 o
  -4   8  11       83.37       68.85     37.07 o
  -3   8  11     1123.63     1148.78     73.73 o
  -2   8  11     1725.09     1721.13     79.44 o
  -1   8  11     1328.91     1309.69     64.77 o
   0   8  11     1784.62     1627.03    107.95 o
   1   8  11     1281.36     1236.77     67.22 o
   2   8  11     1975.46     2007.51     91.66 o
   3   8  11      854.82      828.59     58.66 o
   4   8  11       55.88       49.29     41.14 o
   5   8  11      527.72      510.43     46.03 o
   6   8  11      161.92      134.84     32.59 o
   7   8  11     2806.96     2929.39    124.25 o
   8   8  11      655.58      610.24     66.40 o
   9   8  11       61.47      130.36     49.70 o
  10   8  11      400.13      349.52     47.66 o
  11   8  11      862.64      880.73     75.77 o
  12   8  11      456.50      427.74     89.62 o
  13   8  11       44.61       28.92     57.44 o
  14   8  11      199.04       60.70     72.51 o
 -12   9  11      556.60      414.70    142.99 o
 -11   9  11       19.05       68.85     93.29 o
 -10   9  11      207.62      391.48     65.59 o
  -9   9  11      695.55      821.26     80.66 o
  -8   9  11     1418.11     1752.91    101.43 o
  -7   9  11      814.03      896.21     53.37 o
  -6   9  11     1040.77     1030.64     65.59 o
  -5   9  11     2867.47     2929.39    158.87 o
  -4   9  11      469.06      487.62     48.07 o
  -3   9  11      967.86     1046.94     61.92 o
  -2   9  11       61.22       44.81     36.66 o
  -1   9  11      751.39      725.52     61.92 o
   0   9  11     5683.56     5312.91    269.68 o
   1   9  11      565.08      530.80     50.11 o
   2   9  11       38.61        0.00     40.74 o
   3   9  11      988.35      998.05     52.55 o
   4   9  11      354.33      316.93     45.63 o
   5   9  11     2816.18     2772.55    127.51 o
   6   9  11     1037.97     1165.89     74.14 o
   7   9  11      744.39      839.59     66.40 o
   8   9  11     1516.36     1606.66     81.88 o
   9   9  11      578.55      603.72     56.62 o
  10   9  11      192.68      182.91     53.37 o
  11   9  11       41.41      105.51     56.22 o
  12   9  11      499.92      414.70     72.92 o
  13   9  11      262.68      264.79    105.92 o
  14   9  11       70.14       85.55     98.18 o
  -9  10  11       56.08      134.84    123.03 o
  -8  10  11      146.09      101.84     90.03 o
  -7  10  11      599.34      638.75     58.25 o
  -6  10  11     1520.38     1427.83     81.88 o
  -5  10  11      657.47      655.05     48.88 o
  -4  10  11      855.21      802.92     61.51 o
  -3  10  11     3695.56     3801.57    157.24 o
  -2  10  11      357.97      326.30     41.55 o
  -1  10  11      189.64      162.95     48.88 o
   0  10  11      559.47      504.73     57.44 o
   1  10  11      283.81      292.49     52.55 o
   2  10  11      276.16      252.57     40.74 o
   3  10  11     3730.16     4073.69    195.54 o
   4  10  11      722.35      674.60     56.22 o
   5  10  11      565.23      582.13     49.29 o
   6  10  11     1750.12     1627.03     87.58 o
   7  10  11      772.52      760.15     59.88 o
   8  10  11      196.36      204.50     40.33 o
   9  10  11       54.08       28.92     45.22 o
  10  10  11      600.64      648.53     74.96 o
  11  10  11     1820.43     1705.25    131.58 o
  12  10  11      952.09      854.66     89.62 o
  13  10  11       66.58       77.40     77.40 o
  -7  11  11      783.72      674.60    149.10 o
  -6  11  11      515.98      501.88     57.03 o
  -5  11  11     1429.88     1422.94     91.66 o
  -4  11  11     1785.85     2007.51     97.36 o
  -3  11  11     2413.87     2491.06    108.36 o
  -2  11  11      516.74      399.22     46.03 o
  -1  11  11      117.78      162.95     35.85 o
   0  11  11     1820.87     1742.32     85.14 o
   1  11  11      178.38      154.80     33.40 o
   2  11  11      409.75      371.52     41.96 o
   3  11  11     2550.52     2581.09    103.88 o
   4  11  11     1905.11     1961.89     96.14 o
   5  11  11     1434.80     1476.31     78.62 o
   6  11  11      578.35      651.79     48.88 o
   7  11  11      674.02      725.52     65.18 o
   8  11  11      953.13     1034.72     73.73 o
   9  11  11      506.85      504.73     60.29 o
  10  11  11      110.82      121.80     56.22 o
  11  11  11      280.06      244.42     65.99 o
  12  11  11      714.07      591.50     99.40 o
  -5  12  11      450.44      422.44     57.85 o
  -4  12  11       95.85       12.22     36.66 o
  -3  12  11     1638.90     1737.02     95.73 o
  -2  12  11      464.14      433.03     45.22 o
  -1  12  11       79.57      105.51     33.00 o
   0  12  11       29.03       12.22     28.52 o
   1  12  11       31.04        8.15     41.14 o
   2  12  11      382.55      366.63     41.55 o
   3  12  11     1636.10     1715.84     79.44 o
   4  12  11      115.20      121.80     45.22 o
   5  12  11      449.90      457.07     49.29 o
   6  12  11      262.29      186.57     39.92 o
   7  12  11     1634.03     1769.20     96.55 o
   8  12  11      336.51      406.96     64.36 o
   9  12  11      193.18      109.58     53.37 o
  10  12  11      183.31      134.84     53.37 o
  11  12  11      433.22      422.44     96.95 o
  -5  13  11      544.28      560.54     96.55 o
  -4  13  11      669.88      584.98    101.84 o
  -3  13  11       36.80      -28.92     82.29 o
  -2  13  11        8.14      -41.14     41.14 o
  -1  13  11      638.08      457.07     76.59 o
   0  13  11      208.08      215.50     48.88 o
   1  13  11      630.79      557.69     66.40 o
   2  13  11        1.63       40.74     36.66 o
   3  13  11       26.28       -4.07     37.07 o
   4  13  11      665.04      655.05     55.40 o
   5  13  11      554.67      522.25     61.11 o
   6  13  11        6.95      -40.74     52.96 o
   7  13  11      300.90      204.50     65.59 o
   8  13  11      329.75      393.93     73.33 o
   9  13  11      216.63      195.54     73.33 o
  10  13  11      204.83      264.79     76.99 o
  -4  14  11      556.78      554.84    105.10 o
  -3  14  11      741.15      788.67    150.73 o
  -2  14  11      470.20      414.70    106.73 o
  -1  14  11      954.36     1131.26    171.91 o
   0  14  11        7.81      -89.21    109.58 o
   1  14  11     1031.23     1030.64     85.95 o
   2  14  11      535.58      440.77     77.81 o
   3  14  11      853.45      861.99     82.29 o
   4  14  11      654.89      674.60     72.92 o
   5  14  11      271.83      174.35     60.70 o
   6  14  11      314.68      232.61     60.29 o
   7  14  11     2000.17     2111.80    140.95 o
   8  14  11      298.50      198.80     73.73 o
   9  14  11      119.54       60.70     56.62 o
  -3  15  11       52.74      105.51     89.21 o
  -2  15  11      472.01      414.70    101.43 o
  -1  15  11     1544.66     1486.08    172.32 o
   0  15  11      110.06       56.62     85.55 o
   1  15  11     1556.73     1710.54    153.17 o
   2  15  11      477.14      354.41     81.88 o
   3  15  11       66.93       12.22     85.95 o
   4  15  11      716.05      962.21    110.80 o
   5  15  11       33.20      -40.74     77.40 o
   6  15  11       36.45      121.80     90.03 o
   7  15  11      525.96      378.85     94.51 o
   8  15  11      592.90      457.07    114.47 o
  -2  16  11       25.51       28.92     97.77 o
  -1  16  11      863.70      923.10    131.99 o
   0  16  11      312.97      393.93    126.69 o
   1  16  11      777.49      760.15    119.77 o
   2  16  11       42.99      -40.74    101.84 o
   3  16  11       27.84       56.62    101.84 o
   4  16  11      231.85      244.42    133.62 o
   5  16  11       48.89      138.10    114.06 o
   6  16  11      102.21      121.80    109.99 o
  -2  17  11        2.91        4.07    103.06 o
  -1  17  11      113.80      296.97    114.47 o
   0  17  11      340.04      361.74     94.51 o
   1  17  11       77.25      -24.03     89.21 o
   2  17  11       15.63      147.06    171.91 o
   0   0  12     1647.00     1601.37     92.07 o
   1   0  12      512.82      496.18     48.48 o
   2   0  12       12.45      -36.26     36.26 o
   3   0  12      248.39      288.42     41.14 o
   4   0  12      515.25      473.77     61.11 o
   5   0  12     1712.54     1872.67    110.40 o
   6   0  12      553.89      542.62     23.63 o
   7   0  12     1596.14     1403.79    100.62 o
   8   0  12      542.05      443.62     56.62 o
   9   0  12      640.36      504.73     57.44 o
  10   0  12      949.19      986.24     76.18 o
  11   0  12     2239.87     2421.40    150.73 o
  12   0  12      421.13      448.92     94.51 o
  13   0  12      366.68      359.30     84.73 o
  14   0  12       47.19       60.70     60.70 o
  15   0  12     1507.22     1481.19    167.02 o
  16   0  12       90.14      150.32    106.32 o
 -16   1  12      125.01        8.15    114.88 o
 -15   1  12      142.78      191.87    102.66 o
 -14   1  12      360.93      361.74    101.84 o
 -13   1  12      301.49      354.41     88.81 o
 -12   1  12      741.83      778.07     96.14 o
 -11   1  12      601.66      578.87     76.59 o
 -10   1  12      472.44      510.43     89.21 o
  -9   1  12     2876.24     3255.69    152.76 o
  -8   1  12     1019.84      993.98     80.66 o
  -7   1  12     2018.26     1917.08     94.92 o
  -6   1  12      289.19      252.57     44.81 o
  -5   1  12     1158.99     1174.85     65.59 o
  -4   1  12     4535.86     4254.97    158.06 o
  -3   1  12     2325.49     2383.92     99.81 o
  -2   1  12       58.00      -12.22     40.74 o
  -1   1  12     1370.15     1323.54     69.66 o
   0   1  12     5301.23     5146.70    173.95 o
   1   1  12     1051.07     1218.85     71.29 o
   2   1  12       58.08       24.03     36.26 o
   3   1  12     2007.14     2030.33     92.07 o
   4   1  12     4685.40     4786.99    167.84 o
   5   1  12     1260.61     1370.39     70.88 o
   6   1  12      250.65      268.86     29.33 o
   7   1  12     2236.75     2254.79    103.06 o
   8   1  12      979.86      938.58     82.29 o
   9   1  12     2986.55     3212.10    173.54 o
  10   1  12      399.11      399.22     61.11 o
  11   1  12      550.41      566.65     94.10 o
  12   1  12      787.76      858.33     85.95 o
  13   1  12      322.63      366.63     73.33 o
  14   1  12      381.43      419.59    109.99 o
  15   1  12      153.01      182.91    138.10 o
  16   1  12      113.73      208.17    117.73 o
 -16   2  12      503.93      378.85    119.36 o
 -15   2  12     1143.25     1192.37    132.39 o
 -14   2  12      594.94      448.92    110.80 o
 -13   2  12      771.73      718.60    112.84 o
 -12   2  12      515.06      566.65     76.18 o
 -11   2  12     2593.07     2847.10    177.21 o
 -10   2  12     1065.44     1080.34     83.92 o
  -9   2  12      589.98      648.53     74.96 o
  -8   2  12     1100.79     1101.53     84.73 o
  -7   2  12     1894.36     1950.89    107.14 o
  -6   2  12      438.31      476.62     52.96 o
  -5   2  12     2119.47     2212.83     72.10 o
  -4   2  12      343.97      310.42     33.81 o
  -3   2  12      212.58      182.91     36.26 o
  -2   2  12      423.04      419.59     52.14 o
  -1   2  12       42.49       85.55     33.00 o
   0   2  12      419.27      504.73     46.03 o
   1   2  12       31.99       52.96     40.74 o
   2   2  12      409.88      433.03     45.22 o
   3   2  12      251.56      215.50     41.14 o
   4   2  12      359.17      316.93     47.66 o
   5   2  12     2074.70     1967.59     96.14 o
   6   2  12      475.72      557.69     36.26 o
   7   2  12     1683.56     1668.58     62.73 o
   8   2  12      951.53     1018.42     73.33 o
   9   2  12      588.13      501.88     59.88 o
  10   2  12      869.42      880.73     83.51 o
  11   2  12     2762.79     2719.19    186.57 o
  12   2  12      590.68      788.67     85.95 o
  13   2  12      707.20      542.62     89.21 o
  14   2  12      697.98      799.26    104.69 o
  15   2  12     1074.64     1030.64    143.39 o
  16   2  12      445.82      427.74    105.51 o
 -15   3  12      168.50      -32.18     76.99 o
 -14   3  12       10.41       28.92     65.59 o
 -13   3  12      165.99      162.95     92.88 o
 -12   3  12      445.63      371.52    110.80 o
 -11   3  12      104.00      162.95     52.14 o
 -10   3  12     1461.25     1699.95    115.69 o
  -9   3  12     1073.86     1148.78     99.40 o
  -8   3  12     1507.30     1365.50    103.88 o
  -7   3  12     1150.00     1072.20     75.36 o
  -6   3  12     2656.42     2908.61    137.69 o
  -5   3  12     5518.28     5934.55    177.21 o
  -4   3  12    10876.53    11009.96    294.53 o
  -3   3  12      898.31     1038.79     53.37 o
  -2   3  12      445.42      342.60     44.81 o
  -1   3  12     3454.89     3531.07    136.47 o
   0   3  12     8362.70     8862.72    324.67 o
   1   3  12     3130.68     3019.83    133.21 o
   2   3  12      451.86      457.07     51.74 o
   3   3  12      697.09      746.30     48.88 o
   4   3  12    11375.75    11703.71    400.44 o
   5   3  12     5783.47     5866.11    224.87 o
   6   3  12     2783.47     2922.46    103.47 o
   7   3  12     1304.71     1254.70     63.14 o
   8   3  12     1174.48     1118.64     59.88 o
   9   3  12     1135.12     1135.74     98.99 o
  10   3  12     1318.88     1550.85    105.51 o
  11   3  12       76.17      126.28     68.85 o
  12   3  12      365.09      310.42     85.55 o
  13   3  12      186.16      310.42     81.07 o
  14   3  12        5.83       60.70     93.29 o
  15   3  12      185.53      256.64     85.95 o
 -15   4  12      978.86     1063.64    170.69 o
 -14   4  12       87.77      101.84     90.03 o
 -13   4  12      598.99      572.76     94.92 o
 -12   4  12      295.12      252.57     60.70 o
 -11   4  12     1203.98     1273.03    104.69 o
 -10   4  12      437.26      414.70     70.07 o
  -9   4  12      506.58      560.54     60.29 o
  -8   4  12      249.57      277.42     44.81 o
  -7   4  12     1271.49     1273.03     91.25 o
  -6   4  12     1425.26     1332.91     79.03 o
  -5   4  12      273.91      252.57     40.74 o
  -4   4  12      694.84      651.79     39.11 o
  -3   4  12     1179.63     1286.47     54.99 o
  -2   4  12       33.95       36.66     19.96 o
  -1   4  12     1634.51     1694.65     68.44 o
   0   4  12     2955.86     3097.63    106.73 o
   1   4  12     1581.53     1601.37     86.77 o
   2   4  12       24.43       24.03     32.59 o
   3   4  12     1161.73     1305.21     78.21 o
   4   4  12      613.79      638.75     61.11 o
   5   4  12      360.89      321.82     52.55 o
   6   4  12     1392.54     1394.02     57.03 o
   7   4  12     1275.40     1273.03     77.40 o
   8   4  12      293.16      260.72     33.00 o
   9   4  12      424.42      658.31     72.10 o
  10   4  12      386.28      326.30     52.96 o
  11   4  12     1180.65     1110.08    114.88 o
  12   4  12      307.38      228.94     69.66 o
  13   4  12      543.14      606.98    100.62 o
  14   4  12       79.49       12.22     61.51 o
  15   4  12     1000.04     1170.37    135.25 o
 -15   5  12       65.76      130.36    106.32 o
 -14   5  12       57.84       40.74     85.55 o
 -13   5  12      322.11      195.54     98.18 o
 -12   5  12      396.47      496.18     93.69 o
 -11   5  12      152.63      154.80     52.55 o
 -10   5  12      236.26      198.80     68.44 o
  -9   5  12      547.14      658.31     78.62 o
  -8   5  12     4169.82     4973.97    215.91 o
  -7   5  12      624.81      522.25     72.92 o
  -6   5  12      623.60      658.31     62.33 o
  -5   5  12     1920.25     1950.89    107.14 o
  -4   5  12     5193.27     5257.10    194.31 o
  -3   5  12      930.13      958.13     51.33 o
  -2   5  12      621.76      594.35     40.33 o
  -1   5  12     2611.04     2529.35    109.17 o
   0   5  12    15104.74    16655.28    543.84 o
   1   5  12     2946.75     3118.82    121.40 o
   2   5  12      673.00      566.65     48.48 o
   3   5  12      959.08      986.24     68.03 o
   4   5  12     5318.90     5368.71    196.35 o
   5   5  12     1827.38     1883.67     99.81 o
   6   5  12      511.32      459.92     41.14 o
   7   5  12      490.45      443.62     45.63 o
   8   5  12     4815.22     5183.36    202.05 o
   9   5  12      546.93      681.53     90.03 o
  10   5  12      246.70      211.83     68.85 o
  11   5  12      177.73      174.35     65.59 o
  12   5  12      345.56      277.42     74.55 o
  13   5  12      299.49      208.17     97.77 o
  14   5  12       37.29      150.32     73.33 o
  15   5  12       65.70       56.62     60.70 o
 -15   6  12     1171.52      760.15    158.47 o
 -14   6  12      517.70      333.23     97.77 o
 -13   6  12      229.70      195.54     69.66 o
 -12   6  12     1314.06     1408.27    143.80 o
 -11   6  12     1087.57     1139.82    103.47 o
 -10   6  12     1216.28     1218.85    107.14 o
  -9   6  12     2307.57     2646.27    131.17 o
  -8   6  12       48.57      117.73     40.33 o
  -7   6  12      721.20      806.59     68.85 o
  -6   6  12     1585.67     1611.55    102.66 o
  -5   6  12       37.21        8.15     37.07 o
  -4   6  12      848.61      742.63     48.88 o
  -3   6  12      504.15      504.73     37.48 o
  -2   6  12       83.45       97.77     28.92 o
  -1   6  12      224.07      198.80     35.85 o
   0   6  12       80.92       52.96     28.92 o
   1   6  12      197.62      347.49     52.14 o
   2   6  12       59.19       28.92     33.00 o
   3   6  12      473.75      448.92     46.03 o
   4   6  12      768.91      619.61     57.03 o
   5   6  12       38.05        0.00     40.74 o
   6   6  12     1396.21     1295.84     68.85 o
   7   6  12      750.30      753.23     56.22 o
   8   6  12       66.45       85.55     24.85 o
   9   6  12     2280.70     2390.44    112.43 o
  10   6  12     1337.13     1451.86    112.03 o
  11   6  12      904.24      919.02     96.95 o
  12   6  12     1203.78     1152.85    116.91 o
  13   6  12      166.75      179.65     82.29 o
  14   6  12      417.83      411.85     80.25 o
  15   6  12     1261.26     1250.22    130.77 o
 -14   7  12      208.03      236.68    121.80 o
 -13   7  12      314.51      260.72     78.21 o
 -12   7  12      295.53      292.49     89.62 o
 -11   7  12      482.98      312.45     76.59 o
 -10   7  12      392.35      391.48     93.29 o
  -9   7  12      224.01      174.35     52.14 o
  -8   7  12     2856.12     2936.32    193.50 o
  -7   7  12     1743.76     1833.97    125.88 o
  -6   7  12      450.40      383.74     82.70 o
  -5   7  12     1303.07     1245.73     85.55 o
  -4   7  12     3736.06     4024.81    186.17 o
  -3   7  12     3507.92     3591.77    153.17 o
  -2   7  12     2487.59     2421.40    106.73 o
  -1   7  12      899.87      858.33     52.55 o
   0   7  12    12555.48    13198.75    601.28 o
   1   7  12     1065.74     1097.45     71.70 o
   2   7  12     2657.89     2792.92    141.76 o
   3   7  12     3625.71     3576.70    152.76 o
   4   7  12     4499.80     4822.03    221.61 o
   5   7  12     1127.08      954.47     70.88 o
   6   7  12      510.24      510.43     46.03 o
   7   7  12     1530.03     1632.33     92.88 o
   8   7  12     2833.02     3197.85    129.95 o
   9   7  12      222.14      248.50     56.22 o
  10   7  12      401.08      427.74     65.99 o
  11   7  12      524.32      501.88     97.36 o
  12   7  12      251.74      215.50     61.92 o
  13   7  12      285.66      326.30     64.36 o
  14   7  12      164.19      158.06     81.88 o
 -13   8  12      653.26      718.60    195.13 o
 -12   8  12      436.05      465.22    129.54 o
 -11   8  12      350.72      347.49     64.36 o
 -10   8  12      587.33      578.87     73.73 o
  -9   8  12      636.65      522.25     72.92 o
  -8   8  12       68.54       68.85     57.03 o
  -7   8  12     1207.58     1223.33     98.18 o
  -6   8  12      109.89       85.55     48.48 o
  -5   8  12      248.51      277.42     48.88 o
  -4   8  12      582.01      655.05     52.14 o
  -3   8  12     1088.68     1110.08     68.03 o
  -2   8  12       28.64       40.74     28.52 o
  -1   8  12      185.73      244.42     39.92 o
   0   8  12        0.39      -32.18     32.59 o
   1   8  12      188.12      198.80     45.22 o
   2   8  12       37.04       64.77     52.55 o
   3   8  12      986.80     1110.08     72.10 o
   4   8  12      598.31      582.13     58.66 o
   5   8  12      272.75      248.50     40.33 o
   6   8  12       74.93       52.96     36.26 o
   7   8  12     1201.22     1300.32     82.70 o
   8   8  12       73.93      134.84     48.88 o
   9   8  12      664.40      619.61     60.29 o
  10   8  12      594.77      691.31     60.29 o
  11   8  12      393.45      484.77     72.92 o
  12   8  12      434.31      310.42     74.14 o
  13   8  12      560.84      493.32    102.25 o
  14   8  12      171.66       89.21     89.21 o
 -11   9  12       61.34      109.58     89.62 o
 -10   9  12       31.09      113.66     77.40 o
  -9   9  12      151.27      174.35     69.25 o
  -8   9  12      940.73     1014.35     93.69 o
  -7   9  12      595.31      648.53     61.92 o
  -6   9  12      280.06      277.42     48.88 o
  -5   9  12      434.44      525.10     70.07 o
  -4   9  12     3968.63     4414.66    211.83 o
  -3   9  12     1681.49     1928.08    112.03 o
  -2   9  12     1278.83     1122.71     68.44 o
  -1   9  12     3217.92     3314.35    147.06 o
   0   9  12     4461.09     4551.13    241.16 o
   1   9  12     2952.15     3097.63    149.10 o
   2   9  12     1295.40     1273.03     77.40 o
   3   9  12     1449.05     1545.97     85.14 o
   4   9  12     4305.59     4611.82    242.79 o
   5   9  12      392.59      333.23     48.88 o
   6   9  12      279.84      252.57     56.62 o
   7   9  12      648.39      681.53     59.88 o
   8   9  12     1013.27      986.24     80.25 o
   9   9  12      155.97      109.58     49.29 o
  10   9  12       16.82        4.07     41.14 o
  11   9  12       58.20       52.96     61.11 o
  12   9  12     1341.55     1259.18    126.69 o
  13   9  12       80.87       64.77     72.92 o
  -9  10  12      167.18        4.07    156.84 o
  -8  10  12     1208.03     1309.69    138.51 o
  -7  10  12      584.26      530.80     55.81 o
  -6  10  12      211.95      248.50     36.26 o
  -5  10  12     1595.64     1710.54     89.62 o
  -4  10  12      399.63      361.74     43.59 o
  -3  10  12      112.68       94.10     40.74 o
  -2  10  12      277.84      224.87     49.70 o
  -1  10  12      245.95      219.16     49.29 o
   0  10  12      181.30      186.57     45.22 o
   1  10  12      214.34      158.06     44.81 o
   2  10  12      239.28      252.57     52.55 o
   3  10  12      120.71      121.80     49.29 o
   4  10  12      449.09      468.07     44.00 o
   5  10  12     1601.67     1637.62     87.99 o
   6  10  12      233.05      256.64     36.66 o
   7  10  12      527.60      566.65     48.48 o
   8  10  12     1145.83     1209.89     79.84 o
   9  10  12      115.72       89.21     48.07 o
  10  10  12      151.74      228.94     65.59 o
  11  10  12     1047.36      998.05    104.69 o
  12  10  12      146.71       77.40     69.66 o
  13  10  12      692.10      468.07     88.40 o
  -7  11  12      341.91      347.49    121.40 o
  -6  11  12      575.15      459.92     57.44 o
  -5  11  12      146.91      179.65     85.55 o
  -4  11  12     4816.47     4822.03    239.53 o
  -3  11  12      740.79      861.99     59.88 o
  -2  11  12     1200.89     1135.74     64.36 o
  -1  11  12     3480.44     3553.89    182.50 o
   0  11  12      324.85      373.96     39.51 o
   1  11  12     3334.09     3343.68    177.21 o
   2  11  12     1103.54      989.91     64.36 o
   3  11  12      589.36      594.35     68.44 o
   4  11  12     5019.54     5443.67    188.20 o
   5  11  12      232.74      268.86     39.92 o
   6  11  12      587.30      525.10     49.70 o
   7  11  12      383.63      484.77     61.92 o
   8  11  12      398.26      337.71     53.77 o
   9  11  12      420.06      440.77     72.51 o
  10  11  12      511.44      728.78    106.73 o
  11  11  12       43.29       40.74     61.11 o
  12  11  12      252.77      232.61     81.88 o
  -5  12  12      139.80      101.84     60.70 o
  -4  12  12       33.60        0.00     40.74 o
  -3  12  12      400.36      277.42     44.81 o
  -2  12  12       57.50       44.81     48.88 o
  -1  12  12      554.18      481.92     64.36 o
   0  12  12       14.85       12.22     28.52 o
   1  12  12      528.04      536.91     50.11 o
   2  12  12       69.43       60.70     36.66 o
   3  12  12      418.50      330.78     60.29 o
   4  12  12       23.29        0.00     40.74 o
   5  12  12      195.92      182.91     44.81 o
   6  12  12     1022.43     1002.13     76.59 o
   7  12  12       86.26      109.58     53.37 o
   8  12  12      319.08      414.70     65.18 o
   9  12  12      237.06      204.50     52.96 o
  10  12  12      198.88      281.90     81.47 o
  11  12  12      389.44      419.59     94.10 o
  -5  13  12      616.80      594.35    102.66 o
  -4  13  12      819.02      858.33    145.84 o
  -3  13  12      499.60      496.18    122.21 o
  -2  13  12      335.09      292.49     80.66 o
  -1  13  12      777.96      721.86     82.29 o
   0  13  12     3508.92     4188.57    181.69 o
   1  13  12      820.44      767.48     84.73 o
   2  13  12      344.37      406.96     54.18 o
   3  13  12      490.08      504.73     60.29 o
   4  13  12      758.71      705.16     57.44 o
   5  13  12      548.38      642.01     58.25 o
   6  13  12      241.81      186.57     57.44 o
   7  13  12      330.25      198.80     57.44 o
   8  13  12     1114.12      986.24    108.36 o
   9  13  12       80.49       56.62     65.18 o
  10  13  12      203.49      117.73     73.33 o
  -4  14  12       25.75      -60.70     72.51 o
  -3  14  12        7.53       -8.15    110.80 o
  -2  14  12      110.71       73.33     77.40 o
  -1  14  12       73.91      -60.70     72.51 o
   0  14  12       15.85     -113.66    113.66 o
   1  14  12       71.62        4.07     65.99 o
   2  14  12      102.64       16.29     52.96 o
   3  14  12        8.30      -44.40     44.40 o
   4  14  12       21.31       32.18     64.36 o
   5  14  12      191.85      281.90     76.99 o
   6  14  12       86.07       44.81     69.25 o
   7  14  12      243.58      162.95     65.18 o
   8  14  12      528.11      473.77     80.66 o
  -3  15  12      625.60      651.79    117.32 o
  -2  15  12      351.61      273.34     88.81 o
  -1  15  12      356.53      359.30    118.54 o
   0  15  12     2353.40     2510.21    243.20 o
   1  15  12      373.39      330.78     90.44 o
   2  15  12      448.98      493.32    130.36 o
   3  15  12      586.67      674.60    119.36 o
   4  15  12      526.58      603.72    100.21 o
   5  15  12      492.07      312.45    101.43 o
   6  15  12      843.24      806.59    152.36 o
   7  15  12      169.14       89.21     76.99 o
  -2  16  12      139.17       77.40     97.77 o
  -1  16  12      127.34      101.84     85.14 o
   0  16  12        0.19       52.96     97.36 o
   1  16  12      132.57      195.54     81.88 o
   2  16  12      129.05       77.40     90.03 o
   3  16  12       36.62      138.10     81.07 o
   4  16  12       61.18      -52.96     73.33 o
   1   0  13      184.18      158.06     37.07 o
   2   0  13     5330.47     5331.24    167.84 o
   3   0  13     3603.56     3388.09    148.69 o
   4   0  13     1027.02     1114.15     72.51 o
   5   0  13      681.81      746.30     62.73 o
   6   0  13      635.68      655.05     35.85 o
   7   0  13     2244.99     2396.55    137.28 o
   8   0  13     2188.24     2129.32    129.54 o
   9   0  13      334.30      312.45     61.11 o
  10   0  13      892.33      873.40     90.44 o
  11   0  13       67.51       12.22     57.44 o
  12   0  13      746.99      802.92    123.03 o
  13   0  13      175.83      195.54     85.55 o
  14   0  13      106.95      113.66    101.84 o
  15   0  13       18.96       24.03    137.28 o
 -15   1  13      520.52      459.92    114.88 o
 -14   1  13      175.40      101.84     94.10 o
 -13   1  13      169.99      186.57     94.10 o
 -12   1  13      815.12      828.59    110.40 o
 -11   1  13     2543.38     2792.92    202.46 o
 -10   1  13      643.81      533.65     82.70 o
  -9   1  13      190.93      171.09     53.37 o
  -8   1  13     2011.53     2059.25    127.51 o
  -7   1  13     1086.09     1114.15     76.59 o
  -6   1  13      494.14      473.77     63.96 o
  -5   1  13     2351.33     2633.23    157.24 o
  -4   1  13     4164.26     4279.82    167.02 o
  -3   1  13      247.33      288.42     52.14 o
  -2   1  13     3283.64     3299.69    131.99 o
  -1   1  13     2277.57     1961.89     79.03 o
   0   1  13       26.37       77.40     28.11 o
   1   1  13     2494.03     2346.85     98.99 o
   2   1  13     2965.28     3055.27    119.77 o
   3   1  13      430.25      451.77     46.03 o
   4   1  13     4281.01     4041.10    194.72 o
   5   1  13     2283.67     2352.96    129.95 o
   6   1  13      655.68      658.31     35.85 o
   7   1  13     1122.70     1183.41     79.03 o
   8   1  13     1971.49     2071.06    127.91 o
   9   1  13      211.11      174.35     48.88 o
  10   1  13      676.51      626.13     86.36 o
  11   1  13     2306.57     2568.05    168.24 o
  12   1  13      869.15      781.33     92.88 o
  13   1  13      170.72      240.35     73.33 o
  14   1  13      210.40      204.50     69.25 o
  15   1  13      586.90      632.24    121.80 o
 -15   2  13      114.93       56.62     76.99 o
 -14   2  13        1.05      -60.70     72.51 o
 -13   2  13      527.45      774.41    117.32 o
 -12   2  13      878.27      810.26    105.51 o
 -11   2  13     1643.04     1606.66    138.10 o
 -10   2  13     1361.10     1611.55    117.73 o
  -9   2  13     1053.58     1209.89    102.25 o
  -8   2  13     2401.51     2352.96    142.58 o
  -7   2  13      938.77      858.33     70.88 o
  -6   2  13     1936.64     2123.61    111.62 o
  -5   2  13      529.13      622.87     41.55 o
  -4   2  13      124.63       94.10     32.18 o
  -3   2  13     3135.38     3147.33    143.39 o
  -2   2  13     2644.45     2620.20    104.69 o
  -1   2  13     1475.11     1466.53     87.99 o
   0   2  13      716.60      708.41     54.18 o
   1   2  13     1780.53     1928.08     83.92 o
   2   2  13     2139.67     2123.61     99.81 o
   3   2  13     3618.02     3515.59    136.06 o
   4   2  13      179.52      204.50     40.33 o
   5   2  13      412.50      419.59     49.70 o
   6   2  13     2081.01     2164.76     83.10 o
   7   2  13      727.89      835.92     44.40 o
   8   2  13     2220.78     2303.67    134.84 o
   9   2  13     1138.10     1209.89     93.29 o
  10   2  13     1208.84     1319.06    134.43 o
  11   2  13     1817.69     1796.09    118.95 o
  12   2  13     1019.97      919.02    104.69 o
  13   2  13      525.85      642.01     93.69 o
  14   2  13        1.13       12.22     69.66 o
  15   2  13      111.30       94.10    138.51 o
 -15   3  13      419.80      171.09    110.40 o
 -14   3  13      236.27      281.90     85.55 o
 -13   3  13      666.62      821.26    113.25 o
 -12   3  13     1141.72     1432.31    135.25 o
 -11   3  13     1136.45     1110.08    106.32 o
 -10   3  13       28.59      -28.92     49.29 o
  -9   3  13      842.43      684.79     80.25 o
  -8   3  13     1228.20     1214.37     93.29 o
  -7   3  13     1701.30     1705.25    100.21 o
  -6   3  13      791.62      664.83     65.99 o
  -5   3  13      533.67      522.25     40.74 o
  -4   3  13     1966.66     1973.30     79.44 o
  -3   3  13     3345.97     3410.49    126.69 o
  -2   3  13     2293.14     2322.00    104.69 o
  -1   3  13      156.59      126.28     37.48 o
   0   3  13      521.73      513.28     40.33 o
   1   3  13      192.89      130.36     40.74 o
   2   3  13     2199.85     2188.79    119.36 o
   3   3  13     3017.36     2999.05    125.88 o
   4   3  13     1940.97     2030.33     97.77 o
   5   3  13      542.13      393.93     55.81 o
   6   3  13      936.28      888.47     53.37 o
   7   3  13     1611.08     1647.81     93.29 o
   8   3  13     1000.98     1010.27     52.55 o
   9   3  13      804.22      705.16     84.73 o
  10   3  13       30.60       28.92     49.29 o
  11   3  13     1091.55     1309.69    115.69 o
  12   3  13     1097.49      993.98    104.69 o
  13   3  13      730.75      725.52    106.73 o
  14   3  13      292.48      154.80    127.10 o
  15   3  13      491.95      399.22     86.77 o
 -15   4  13       29.56        0.00     40.74 o
 -14   4  13      105.47      208.17     84.73 o
 -13   4  13      468.92      373.96     88.81 o
 -12   4  13     1375.19     1389.54    152.36 o
 -11   4  13      271.56      301.45     77.40 o
 -10   4  13      275.13      166.21     60.70 o
  -9   4  13       26.43      105.51     56.22 o
  -8   4  13      432.71      268.86     48.07 o
  -7   4  13     2641.61     2719.19    146.25 o
  -6   4  13     1765.73     1900.38    105.92 o
  -5   4  13     1966.64     1950.89     84.73 o
  -4   4  13      976.40     1014.35     57.03 o
  -3   4  13      370.43      342.60     33.00 o
  -2   4  13     2560.02     2646.27    111.62 o
  -1   4  13     1367.80     1342.28     70.07 o
   0   4  13     1174.27     1232.29     71.70 o
   1   4  13     1381.78     1365.50     89.62 o
   2   4  13     2331.39     2352.96    111.62 o
   3   4  13      582.45      481.92     53.37 o
   4   4  13      935.24      954.47     70.88 o
   5   4  13     1891.18     1758.20    101.84 o
   6   4  13     1579.66     1606.66     76.59 o
   7   4  13     2734.50     2679.27    131.99 o
   8   4  13      415.00      476.62     50.11 o
   9   4  13        9.56       36.66     57.44 o
  10   4  13      231.04      126.28     57.44 o
  11   4  13      269.88      312.45     65.59 o
  12   4  13     1407.36     1295.84    133.21 o
  13   4  13      452.92      457.07     98.18 o
  14   4  13      104.49       77.40     69.66 o
  15   4  13       31.25      -52.96     76.99 o
 -15   5  13       57.69       28.92     93.69 o
 -14   5  13      240.33      101.84     81.07 o
 -13   5  13      316.23      310.42     90.03 o
 -12   5  13      602.83      557.69     84.33 o
 -11   5  13      919.77      974.02    107.55 o
 -10   5  13      273.87      232.61     56.62 o
  -9   5  13     1138.34     1273.03    109.17 o
  -8   5  13     1485.58     1647.81    119.36 o
  -7   5  13     1007.11     1067.71     79.44 o
  -6   5  13     2745.75     2813.29    135.25 o
  -5   5  13      418.09      359.30     53.37 o
  -4   5  13      379.09      399.22     35.85 o
  -3   5  13     1780.70     1796.09     92.07 o
  -2   5  13      939.41     1006.20     48.48 o
  -1   5  13     1751.33     1721.13     84.73 o
   0   5  13      610.87      542.62     41.55 o
   1   5  13     1936.94     1961.89     96.14 o
   2   5  13      886.60      903.54     65.18 o
   3   5  13     1737.68     1801.39     97.36 o
   4   5  13      404.79      256.64     44.81 o
   5   5  13      452.96      414.70     52.14 o
   6   5  13     2510.47     2504.10    108.77 o
   7   5  13      921.28      832.25     51.74 o
   8   5  13     1632.36     1637.62     87.99 o
   9   5  13     1170.23     1295.84     92.07 o
  10   5  13      376.51      354.41     76.99 o
  11   5  13      999.28     1022.50     93.69 o
  12   5  13      597.01      597.61    105.92 o
  13   5  13      250.15      171.09     98.58 o
  14   5  13      227.29      154.80     81.07 o
  15   5  13       69.59      -32.18     81.07 o
 -14   6  13       85.35       97.77     93.29 o
 -13   6  13       67.24      113.66     73.33 o
 -12   6  13      569.26      616.35    101.43 o
 -11   6  13      848.19      817.59    109.58 o
 -10   6  13      189.72      158.06     68.85 o
  -9   6  13     2505.51     2471.91    171.50 o
  -8   6  13      928.91      986.24     80.25 o
  -7   6  13     1668.83     1647.81    124.25 o
  -6   6  13     3127.36     3118.82    171.09 o
  -5   6  13        4.37       44.81     41.14 o
  -4   6  13     3713.31     3896.48    167.43 o
  -3   6  13     1263.16     1286.47     73.33 o
  -2   6  13     2241.89     2352.96    117.73 o
  -1   6  13     3465.99     3809.31    149.50 o
   0   6  13      331.90      277.42     52.96 o
   1   6  13     3339.30     3668.76    162.54 o
   2   6  13     2615.46     2620.20    117.73 o
   3   6  13     1259.10     1042.86     86.77 o
   4   6  13     3541.48     3561.22    167.43 o
   5   6  13       32.08       28.92     37.07 o
   6   6  13     2723.44     2719.19    113.25 o
   7   6  13     1930.07     1928.08     95.32 o
   8   6  13     1152.39     1118.64     72.51 o
   9   6  13     2388.62     2510.21    127.91 o
  10   6  13      191.84      236.68     60.70 o
  11   6  13      768.04      616.35     85.55 o
  12   6  13      548.53      632.24    105.92 o
  13   6  13       71.70       44.81     61.51 o
  14   6  13       79.64       52.96     76.99 o
 -14   7  13      322.41      244.42    125.88 o
 -13   7  13      179.38      -12.22     73.33 o
 -12   7  13      299.52      354.41     74.55 o
 -11   7  13     2163.32     2359.07    223.24 o
 -10   7  13      411.08      366.63     73.33 o
  -9   7  13      294.51      330.78     60.29 o
  -8   7  13     1976.85     1961.89    147.06 o
  -7   7  13      856.15      839.59     74.14 o
  -6   7  13     1065.25     1148.78     99.40 o
  -5   7  13      856.87      756.89     70.07 o
  -4   7  13      148.23      117.73     31.77 o
  -3   7  13      570.99      594.35     52.96 o
  -2   7  13       99.99       60.70     33.00 o
  -1   7  13     2439.05     2652.79    111.62 o
   0   7  13     1220.35     1022.50     77.40 o
   1   7  13     2421.03     2705.74    132.80 o
   2   7  13       88.13      142.58     48.88 o
   3   7  13      393.28      435.48     53.37 o
   4   7  13      126.30      126.28     40.33 o
   5   7  13      909.61      753.23     76.99 o
   6   7  13      903.41      989.91     72.10 o
   7   7  13      761.94      725.52     65.18 o
   8   7  13     1913.63     1817.68     97.77 o
   9   7  13      324.77      224.87     40.33 o
  10   7  13      447.82      393.93     78.62 o
  11   7  13     2397.05     2799.44    168.65 o
  12   7  13      342.04      342.60     77.81 o
  13   7  13      142.08       28.92     82.29 o
  14   7  13      288.52      198.80     84.73 o
 -13   8  13      181.28      109.58    142.99 o
 -12   8  13      260.45      171.09    127.10 o
 -11   8  13       72.59      268.86    102.66 o
 -10   8  13      342.22      285.97     64.77 o
  -9   8  13      328.22      310.42     60.70 o
  -8   8  13      528.51      522.25    105.10 o
  -7   8  13     1292.72     1427.83     96.55 o
  -6   8  13     1620.67     1796.09    129.95 o
  -5   8  13     1206.98     1227.81     80.66 o
  -4   8  13     1582.21     1555.74     95.73 o
  -3   8  13      838.05      869.33     67.62 o
  -2   8  13     2272.50     2230.75    126.69 o
  -1   8  13     3172.36     3248.36    130.77 o
   0   8  13      458.18      391.48     60.70 o
   1   8  13     3063.17     3255.69    167.43 o
   2   8  13     2323.83     2303.67    116.51 o
   3   8  13      843.43      668.09     65.99 o
   4   8  13     1556.73     1466.53    102.66 o
   5   8  13     1222.75     1209.89     75.36 o
   6   8  13     1426.38     1481.19    117.73 o
   7   8  13     1330.22     1273.03     95.73 o
   8   8  13      558.64      557.69     57.44 o
   9   8  13      251.22      113.66     69.25 o
  10   8  13      313.08      281.90     81.47 o
  11   8  13       74.26       89.21     56.62 o
  12   8  13      242.98      240.35     73.33 o
  13   8  13      210.06      162.95     84.73 o
 -11   9  13      268.50      174.35    146.65 o
 -10   9  13      552.60      393.93    108.77 o
  -9   9  13       38.72       40.74     48.88 o
  -8   9  13      204.33      215.50     72.92 o
  -7   9  13      612.38      476.62     69.66 o
  -6   9  13      396.50      361.74     72.92 o
  -5   9  13      190.89      126.28     40.33 o
  -4   9  13      148.65       85.55     48.48 o
  -3   9  13     1274.55     1259.18     85.95 o
  -2   9  13     1223.34     1196.85     74.96 o
  -1   9  13      696.28      597.61     62.33 o
   0   9  13      751.78      705.16     67.62 o
   1   9  13      812.61      708.41     61.11 o
   2   9  13     1073.76     1051.42     86.77 o
   3   9  13     1314.90     1183.41    101.03 o
   4   9  13      189.52      179.65     49.70 o
   5   9  13      173.50      179.65     49.70 o
   6   9  13      382.30      393.93     55.81 o
   7   9  13      648.17      578.87     73.73 o
   8   9  13      225.30      305.93     57.85 o
   9   9  13       52.44       97.77     85.95 o
  10   9  13      554.30      566.65     85.14 o
  11   9  13      230.02      236.68     68.85 o
  12   9  13      704.01      484.77     81.47 o
  13   9  13      253.29      142.58     90.03 o
  -9  10  13      202.44       32.18    211.02 o
  -8  10  13      731.44      774.41    167.02 o
  -7  10  13        3.20      -40.74     65.18 o
  -6  10  13     1395.90     1398.90     95.32 o
  -5  10  13     2740.19     2874.40    212.24 o
  -4  10  13       13.75      -40.74     65.18 o
  -3  10  13     3209.61     3523.33    227.31 o
  -2  10  13     2042.65     2106.10     99.40 o
  -1  10  13     1193.14      978.09     79.84 o
   0  10  13     4071.51     4057.39    244.01 o
   1  10  13     1319.00     1218.85     93.69 o
   2  10  13     1779.70     1668.58    104.29 o
   3  10  13     3311.77     3314.35    205.72 o
   4  10  13        4.05      -16.29     36.26 o
   5  10  13     2805.94     3034.08    133.62 o
   6  10  13     1437.67     1394.02     95.32 o
   7  10  13       19.75        4.07     37.07 o
   8  10  13      745.15      688.05     70.47 o
   9  10  13      165.04      117.73     44.40 o
  10  10  13      303.88      232.61     74.14 o
  11  10  13      484.92      378.85     84.33 o
  12  10  13       91.05      109.58     81.47 o
  -7  11  13      660.24      616.35    180.46 o
  -6  11  13       28.13      -20.37     45.22 o
  -5  11  13      335.38      326.30     52.96 o
  -4  11  13       46.43       36.66     36.26 o
  -3  11  13      806.70      725.52     51.74 o
  -2  11  13       51.41       40.74     36.66 o
  -1  11  13      235.28      260.72     45.22 o
   0  11  13      138.77      162.95     45.63 o
   1  11  13      206.41      215.50     52.55 o
   2  11  13       33.06       36.66     48.88 o
   3  11  13      688.14      632.24     70.47 o
   4  11  13       64.71       36.66     36.26 o
   5  11  13      312.77      342.60     49.70 o
   6  11  13       42.13       -8.15     41.14 o
   7  11  13      765.71      767.48     74.14 o
   8  11  13       58.76       28.92     53.37 o
   9  11  13      537.89      554.84     72.10 o
  10  11  13      609.83      597.61     90.44 o
  11  11  13      370.93      419.59     96.95 o
  -5  12  13     2619.76     2752.59    234.24 o
  -4  12  13      389.52      476.62    125.47 o
  -3  12  13     1260.37     1200.92     88.40 o
  -2  12  13     2031.50     2236.86    120.58 o
  -1  12  13      994.40      958.13     79.03 o
   0  12  13     1370.94     1319.06     87.99 o
   1  12  13     1057.36      899.88     72.92 o
   2  12  13     1810.03     1967.59    113.25 o
   3  12  13     1347.99     1456.75     87.58 o
   4  12  13      433.00      386.59     47.66 o
   5  12  13     2600.82     2659.71    145.02 o
   6  12  13      226.72      268.86     52.14 o
   7  12  13      191.80       56.62     60.70 o
   8  12  13      423.94      468.07     60.70 o
   9  12  13      204.57      224.87     57.44 o
  10  12  13      100.08      121.80     77.40 o
  -4  13  13      144.40       44.81    118.14 o
  -3  13  13     1201.24     1072.20    146.25 o
  -2  13  13       34.34      -12.22    102.25 o
  -1  13  13      247.04      191.87     74.14 o
   0  13  13       16.76       52.96     61.11 o
   1  13  13      312.09      310.42     76.59 o
   2  13  13       29.78       40.74     40.74 o
   3  13  13     1238.61     1295.84     78.21 o
   4  13  13      183.28      186.57     57.44 o
   5  13  13       72.35       73.33     44.81 o
   6  13  13      124.57       28.92     53.37 o
   7  13  13      344.58      268.86     77.40 o
   8  13  13       87.55      158.06     61.11 o
   9  13  13      184.03      117.73     69.25 o
  -3  14  13      358.48      414.70    135.25 o
  -2  14  13      942.57      969.95    135.25 o
  -1  14  13     2320.77     2328.11    320.19 o
   0  14  13      177.24      121.80     92.88 o
   1  14  13     2448.45     2652.79    236.68 o
   2  14  13      986.95     1022.50     97.77 o
   3  14  13      363.86      406.96     77.40 o
   4  14  13     1038.45     1006.20    109.17 o
   5  14  13      150.84      182.91     69.25 o
   6  14  13       86.77        4.07     78.21 o
   7  14  13      535.43      533.65    106.32 o
   8  14  13       59.85       52.96     69.66 o
  -3  15  13      357.15      264.79    105.92 o
  -2  15  13       17.47     -109.58    129.54 o
  -1  15  13      619.43      749.56    164.17 o
   0  15  13       49.89       40.74    101.84 o
   1  15  13      577.88      476.62    114.06 o
   2  15  13       22.36      130.36    102.25 o
   3  15  13      344.42      281.90    117.73 o
   4  15  13       34.27       77.40     93.29 o
   5  15  13       72.50       94.10     81.88 o
   6  15  13      348.25      224.87    111.21 o
  -2  16  13      285.53       94.10     97.77 o
  -1  16  13     1241.13      839.59    129.54 o
   0  16  13       64.01       68.85     97.36 o
   1  16  13     1180.52     1105.60    152.76 o
   2  16  13      355.54      386.59    125.47 o
   3  16  13       55.24      264.79    105.92 o
   0   0  14    11625.99    12206.40    564.21 o
   1   0  14       37.08       32.18     32.59 o
   2   0  14      475.64      530.80     61.92 o
   3   0  14     1369.84     1591.18     91.66 o
   4   0  14     2489.33     2915.54    130.77 o
   5   0  14      155.73      126.28     48.88 o
   6   0  14      122.12      109.58     15.89 o
   7   0  14      797.32      749.56     76.99 o
   8   0  14     2192.76     2099.99    151.95 o
   9   0  14      273.53      310.42     60.70 o
  10   0  14      499.25      451.77     65.18 o
  11   0  14      610.52      635.50    103.06 o
  12   0  14       10.97      -61.51     61.51 o
  13   0  14      190.67      174.35     89.21 o
  14   0  14      483.03      691.31    127.51 o
  15   0  14       59.57      142.58    102.25 o
 -15   1  14     1286.57     1432.31    173.95 o
 -14   1  14      422.57      465.22    126.69 o
 -13   1  14      125.46      -32.18     68.85 o
 -12   1  14      524.45      597.61    103.06 o
 -11   1  14     1469.53     1540.67    135.25 o
 -10   1  14     1005.91     1135.74    116.10 o
  -9   1  14      930.53      926.76     93.29 o
  -8   1  14      519.38      433.03     69.25 o
  -7   1  14     1100.87     1046.94     86.77 o
  -6   1  14      133.47       89.21     61.51 o
  -5   1  14     1330.47     1291.36     73.33 o
  -4   1  14     3073.40     3047.93    134.02 o
  -3   1  14     4494.48     4465.58    170.69 o
  -2   1  14      749.40      735.71     69.25 o
  -1   1  14      552.15      525.10     44.00 o
   0   1  14      194.97      228.94     44.40 o
   1   1  14      482.49      484.77     47.66 o
   2   1  14      753.26      718.60     68.44 o
   3   1  14     4510.92     4130.72    172.32 o
   4   1  14     3275.24     3241.43    145.43 o
   5   1  14     1160.29     1451.86     82.70 o
   6   1  14      173.34       89.21     44.81 o
   7   1  14      998.65      899.88     49.70 o
   8   1  14      501.44      371.52     73.73 o
   9   1  14      843.13      880.73     87.18 o
  10   1  14      935.92      835.92     88.40 o
  11   1  14     1570.33     1515.82    124.25 o
  12   1  14      598.35      473.77     77.81 o
  13   1  14       65.24       -8.15     69.66 o
  14   1  14      450.26      411.85    114.06 o
  15   1  14     1228.99     1170.37    157.24 o
 -15   2  14       80.33      -12.22    106.32 o
 -14   2  14     1047.87     1236.77    143.80 o
 -13   2  14       36.54      113.66     73.33 o
 -12   2  14      198.35      215.50     69.25 o
 -11   2  14      770.01     1006.20    117.32 o
 -10   2  14     1117.16      888.47     79.84 o
  -9   2  14      969.33     1026.57    106.32 o
  -8   2  14      508.02      493.32    130.36 o
  -7   2  14     1638.18     1726.43    105.92 o
  -6   2  14      870.85      946.32     78.62 o
  -5   2  14      498.02      457.07     40.74 o
  -4   2  14     4948.92     5073.78    218.35 o
  -3   2  14     2829.49     2712.67    126.28 o
  -2   2  14      167.87      158.06     40.33 o
  -1   2  14     3547.95     3960.44    160.50 o
   0   2  14     7389.47     7556.69    266.42 o
   1   2  14     3351.43     3661.02    162.13 o
   2   2  14      143.13       85.55     48.48 o
   3   2  14     2462.74     2685.78    138.91 o
   4   2  14     5256.45     5547.96    208.98 o
   5   2  14      532.11      513.28     66.40 o
   6   2  14      995.05     1034.72     78.21 o
   7   2  14     1920.39     1839.68    103.88 o
   8   2  14      599.76      626.13     63.96 o
   9   2  14      887.98      923.10     81.47 o
  10   2  14      965.71      946.32    117.73 o
  11   2  14      729.69      839.59     88.81 o
  12   2  14      248.84      195.54     73.33 o
  13   2  14       30.82        0.00     40.74 o
  14   2  14     1165.97     1127.19    145.84 o
  15   2  14       60.82        4.07     94.92 o
 -15   3  14      660.27      411.85    127.10 o
 -14   3  14      412.57      371.52    101.03 o
 -13   3  14      453.19      373.96    133.21 o
 -12   3  14      166.70      147.06     85.14 o
 -11   3  14     1097.69     1030.64    118.95 o
 -10   3  14     1527.30     1570.81    121.40 o
  -9   3  14      565.01      572.76    106.73 o
  -8   3  14     1617.60     1500.75     98.99 o
  -7   3  14        8.38       -8.15     53.37 o
  -6   3  14      425.45      354.41     57.85 o
  -5   3  14      432.50      465.22     35.85 o
  -4   3  14      130.23      121.80     24.03 o
  -3   3  14      291.10      301.45     37.48 o
  -2   3  14      107.01       60.70     36.66 o
  -1   3  14     2274.02     2279.23    109.58 o
   0   3  14       12.04       36.66     41.14 o
   1   3  14     2152.59     2365.18    111.62 o
   2   3  14      131.39      117.73     40.33 o
   3   3  14      280.84      219.16     52.96 o
   4   3  14      182.02      186.57     48.88 o
   5   3  14      574.11      411.85     62.33 o
   6   3  14      433.09      373.96     39.51 o
   7   3  14       25.68       16.29     20.37 o
   8   3  14     1580.58     1570.81    106.32 o
   9   3  14      429.81      548.73     92.88 o
  10   3  14     1364.98     1375.28    132.39 o
  11   3  14     1330.10     1187.89    162.95 o
  12   3  14      223.60      264.79     81.07 o
  13   3  14      460.50      383.74    122.62 o
  14   3  14      427.75      457.07     98.18 o
  15   3  14      679.78      721.86    144.21 o
 -14   4  14      149.01      117.73     90.03 o
 -13   4  14      178.06       36.66     69.66 o
 -12   4  14       91.43      195.54     89.21 o
 -11   4  14      187.98       49.29     89.62 o
 -10   4  14     1538.07     1561.04    136.06 o
  -9   4  14       61.03      -32.18     44.40 o
  -8   4  14      365.29      361.74     60.70 o
  -7   4  14     1270.51     1273.03    154.80 o
  -6   4  14       38.22       44.81     44.40 o
  -5   4  14      300.88      277.42     27.70 o
  -4   4  14     5302.12     5768.75    242.38 o
  -3   4  14     1149.27     1170.37     61.11 o
  -2   4  14      269.73      236.68     33.40 o
  -1   4  14      210.58      228.94     44.40 o
   0   4  14     1802.14     1917.08     94.92 o
   1   4  14      115.77      134.84     44.40 o
   2   4  14      319.57      427.74     50.11 o
   3   4  14     1123.18     1245.73     81.07 o
   4   4  14     5573.41     5807.45    291.68 o
   5   4  14      219.54      240.35     45.63 o
   6   4  14       72.53      113.66     32.59 o
   7   4  14     1377.81     1427.83     86.77 o
   8   4  14      404.02      406.96     48.88 o
   9   4  14       35.91       94.10     69.25 o
  10   4  14     1521.81     1823.38    136.47 o
  11   4  14      223.81      134.84     65.18 o
  12   4  14       96.85       49.29     85.95 o
  13   4  14      166.97      121.80     77.40 o
  14   4  14      162.21      219.16    102.25 o
 -14   5  14      207.39      349.52    109.99 o
 -13   5  14      235.08      228.94     94.51 o
 -12   5  14      292.99      219.16     85.14 o
 -11   5  14      997.11     1122.71    119.77 o
 -10   5  14      742.47      698.23     81.07 o
  -9   5  14      864.61     1010.27    129.95 o
  -8   5  14     1177.11     1268.55    109.17 o
  -7   5  14       14.62      -68.85     68.85 o
  -6   5  14      243.06      301.45     53.37 o
  -5   5  14     1817.12     1990.40    108.36 o
  -4   5  14      916.10      919.02     65.99 o
  -3   5  14      189.46      154.80     33.40 o
  -2   5  14      341.86      310.42     35.85 o
  -1   5  14      201.23      211.83     33.40 o
   0   5  14     1111.05     1046.94     74.55 o
   1   5  14      251.64      224.87     44.00 o
   2   5  14      365.65      448.92     56.62 o
   3   5  14      202.29      147.06     57.44 o
   4   5  14      708.88      530.80     64.77 o
   5   5  14     1582.76     1705.25    110.80 o
   6   5  14      194.60      166.21     28.11 o
   7   5  14       29.18       20.37     24.44 o
   8   5  14     1146.76     1200.92     83.92 o
   9   5  14      805.48      781.33     85.55 o
  10   5  14      729.34      774.41     99.40 o
  11   5  14     1055.30      911.28    115.69 o
  12   5  14      261.95      208.17     84.73 o
  13   5  14      260.49       89.21     94.10 o
  14   5  14      176.64       85.55     73.33 o
 -14   6  14      384.24      378.85    114.47 o
 -13   6  14      493.59      536.91    150.73 o
 -12   6  14      160.25      268.86     77.40 o
 -11   6  14      479.26      516.14     78.21 o
 -10   6  14     1217.48     1174.85    113.66 o
  -9   6  14       38.75       36.66     48.88 o
  -8   6  14     1712.21     1721.13    132.39 o
  -7   6  14     1256.97     1432.31     96.55 o
  -6   6  14      831.74      753.23     70.07 o
  -5   6  14      951.89      888.47     68.44 o
  -4   6  14     1625.82     1705.25    100.21 o
  -3   6  14     1139.98     1135.74     64.36 o
  -2   6  14      726.27      735.71     55.40 o
  -1   6  14     2552.10     2699.23    139.32 o
   0   6  14     5069.90     5528.81    227.72 o
   1   6  14     2608.99     2685.78    118.95 o
   2   6  14      735.78      839.59     74.14 o
   3   6  14     1391.36     1346.76    103.06 o
   4   6  14     1632.87     1520.71    104.69 o
   5   6  14      910.05      923.10     89.21 o
   6   6  14      688.59      578.87     61.51 o
   7   6  14     1165.39     1309.69     87.58 o
   8   6  14     1746.80     1894.67     83.51 o
   9   6  14       53.93        4.07     57.44 o
  10   6  14     1314.04     1413.16    105.51 o
  11   6  14      619.43      622.87     89.21 o
  12   6  14      187.41      252.57     93.29 o
  13   6  14      481.40      326.30     85.14 o
  14   6  14      316.09      138.10     92.88 o
 -13   7  14       33.37      -89.21    105.92 o
 -12   7  14      448.10      310.42    105.51 o
 -11   7  14      236.41      228.94     73.33 o
 -10   7  14      149.15      182.91     57.03 o
  -9   7  14      947.33     1084.82    101.03 o
  -8   7  14      508.54      411.85     70.07 o
  -7   7  14     1343.60     1365.50    108.36 o
  -6   7  14      252.97      198.80     48.48 o
  -5   7  14      685.45      674.60     69.66 o
  -4   7  14      935.90      958.13     83.10 o
  -3   7  14     1600.58     1653.10    109.17 o
  -2   7  14      781.79      907.62     92.47 o
  -1   7  14      588.04      591.50     52.96 o
   0   7  14      978.73     1006.20     68.85 o
   1   7  14      705.73      626.13     57.44 o
   2   7  14      786.97      850.59     74.55 o
   3   7  14     1612.85     1668.58     93.69 o
   4   7  14      833.24      725.52     72.10 o
   5   7  14      727.65      572.76     70.47 o
   6   7  14      187.23      219.16     41.55 o
   7   7  14     1490.09     1466.53    102.66 o
   8   7  14      446.63      371.52     54.18 o
   9   7  14      957.53      989.91    112.43 o
  10   7  14      148.43      138.10     77.81 o
  11   7  14      265.90      126.28     73.33 o
  12   7  14      386.05      476.62    122.62 o
  13   7  14       47.03       77.40     69.66 o
 -13   8  14       33.45      -24.03    194.31 o
 -12   8  14      196.12       64.77    101.43 o
 -11   8  14      276.57      273.34     69.66 o
 -10   8  14      307.70      244.42     73.73 o
  -9   8  14      380.88      371.52     76.18 o
  -8   8  14     1896.35     2088.58    180.87 o
  -7   8  14     1021.97     1092.97     75.77 o
  -6   8  14      868.49     1018.42     81.47 o
  -5   8  14      614.33      705.16     74.55 o
  -4   8  14     1600.85     1647.81    114.06 o
  -3   8  14     1442.04     1679.17    104.69 o
  -2   8  14       66.51       85.55     36.66 o
  -1   8  14      120.50      142.58     44.00 o
   0   8  14     2965.00     3168.92    150.73 o
   1   8  14      191.56      162.95     40.74 o
   2   8  14       43.88        4.07     37.07 o
   3   8  14     1348.26     1490.97    103.47 o
   4   8  14     1762.87     1790.79    102.66 o
   5   8  14      594.78      635.50     64.36 o
   6   8  14      831.74      778.07     74.96 o
   7   8  14     1169.12     1337.39     79.44 o
   8   8  14     1863.11     1866.97    110.40 o
   9   8  14      348.20      373.96    125.88 o
  10   8  14      354.36      326.30     96.95 o
  11   8  14      316.24      305.93     69.25 o
  12   8  14      245.89      273.34     88.81 o
  13   8  14       27.67      -56.62     72.92 o
 -11   9  14      437.76      248.50    167.02 o
 -10   9  14      295.25      224.87    105.51 o
  -9   9  14      598.31      681.53    109.99 o
  -8   9  14      724.09      603.72    106.73 o
  -7   9  14      458.83      457.07     81.88 o
  -6   9  14      423.98      435.48     55.81 o
  -5   9  14     2190.73     2415.29    138.10 o
  -4   9  14     1489.74     1565.93    131.17 o
  -3   9  14      119.82      105.51     56.22 o
  -2   9  14      393.52      411.85     62.33 o
  -1   9  14       11.41       32.18     61.11 o
   0   9  14      303.82      393.93     65.99 o
   1   9  14        4.33       32.18     48.48 o
   2   9  14      403.92      448.92     64.77 o
   3   9  14      115.66       60.70     44.81 o
   4   9  14     1575.06     1506.04     94.10 o
   5   9  14     2221.44     2279.23    115.69 o
   6   9  14      392.58      422.44     57.85 o
   7   9  14      419.02      371.52     66.40 o
   8   9  14      618.11      557.69     60.29 o
   9   9  14      596.88      406.96     82.29 o
  10   9  14      237.58       68.85     57.03 o
  11   9  14      512.48      610.24     97.77 o
  12   9  14      128.40       64.77     64.77 o
  -9  10  14      786.64      880.73    166.61 o
  -8  10  14      301.63      240.35    162.54 o
  -7  10  14      649.72      481.92    109.17 o
  -6  10  14      472.38      435.48     82.70 o
  -5  10  14      202.80      162.95     81.47 o
  -4  10  14     2742.87     2922.46    186.17 o
  -3  10  14      870.43      880.73     68.03 o
  -2  10  14      368.72      451.77     54.18 o
  -1  10  14     1494.72     1361.02     94.10 o
   0  10  14     1826.31     1866.97    121.40 o
   1  10  14     1485.55     1422.94     96.14 o
   2  10  14      321.59      316.93     61.51 o
   3  10  14      754.15      655.05     81.88 o
   4  10  14     2689.64     2881.32    164.58 o
   5  10  14      257.00      232.61     52.55 o
   6  10  14      492.09      404.11     53.77 o
   7  10  14      752.80      642.01     64.77 o
   8  10  14      402.58      361.74     65.59 o
   9  10  14      744.49      796.00    118.95 o
  10  10  14       51.38      117.73     65.18 o
  11  10  14      797.13      753.23    105.10 o
  -7  11  14      171.76      150.32     96.95 o
  -6  11  14      446.17      359.30    147.47 o
  -5  11  14      906.95      873.40     94.51 o
  -4  11  14     1176.00     1232.29     94.10 o
  -3  11  14      345.61      310.42     53.77 o
  -2  11  14      138.31      134.84     48.88 o
  -1  11  14      805.05      892.14    122.21 o
   0  11  14      275.40      236.68     49.29 o
   1  11  14      830.71      946.32     78.62 o
   2  11  14      151.88      236.68     76.59 o
   3  11  14      374.83      361.74     72.92 o
   4  11  14     1163.63     1165.89     87.18 o
   5  11  14     1049.91     1018.42     77.40 o
   6  11  14      436.74      393.93     60.70 o
   7  11  14      151.11      150.32     45.22 o
   8  11  14      352.54      330.78     74.14 o
   9  11  14      817.90      899.88    107.14 o
  10  11  14       85.29      101.84     73.33 o
  11  11  14      260.65      288.42     93.29 o
  -5  12  14      647.07      626.13     92.47 o
  -4  12  14     2380.21     2377.81    168.24 o
  -3  12  14      585.41      557.69     93.29 o
  -2  12  14      512.33      406.96     77.40 o
  -1  12  14      777.62      708.41     98.58 o
   0  12  14      690.97      597.61     68.85 o
   1  12  14      768.27      658.31     68.85 o
   2  12  14      444.61      359.30     60.70 o
   3  12  14      534.00      451.77     54.18 o
   4  12  14     2413.84     2322.00    141.36 o
   5  12  14      624.23      684.79     70.07 o
   6  12  14      640.12      732.45     72.51 o
   7  12  14      499.54      569.91     70.07 o
   8  12  14      814.61      810.26     79.84 o
   9  12  14      250.83      215.50     72.92 o
  10  12  14      113.96       64.77    105.92 o
  -4  13  14      177.45      215.50     90.03 o
  -3  13  14        4.96       32.18    113.66 o
  -2  13  14      119.72        8.15    114.88 o
  -1  13  14       66.89       49.29     61.11 o
   0  13  14     1358.56     1122.71    119.77 o
   1  13  14       65.92      162.95     89.62 o
   2  13  14      121.51      228.94     81.07 o
   3  13  14        2.17       44.81     48.88 o
   4  13  14      149.32      154.80     49.29 o
   5  13  14      417.31      371.52     61.51 o
   6  13  14       16.72       28.92     49.29 o
   7  13  14      199.07      273.34     73.73 o
   8  13  14      273.45      256.64     73.73 o
  -3  14  14      561.85      468.07     88.40 o
  -2  14  14      482.63      554.84     99.40 o
  -1  14  14      370.05      281.90     76.99 o
   0  14  14     1616.79     1657.99    171.50 o
   1  14  14      448.15      443.62    166.61 o
   2  14  14      472.92      448.92     94.51 o
   3  14  14      641.40      476.62     86.36 o
   4  14  14      362.59      333.23     65.18 o
   5  14  14      624.28      433.03     82.29 o
   6  14  14      378.21      347.49     78.62 o
   7  14  14      404.60      433.03     92.88 o
  -2  15  14      377.98      386.59    123.03 o
  -1  15  14      289.65      244.42    151.54 o
   0  15  14      342.39      236.68    135.65 o
   1  15  14      343.42      219.16    109.58 o
   2  15  14      377.85      248.50    118.54 o
   3  15  14      537.35      373.96    130.77 o
   4  15  14        8.77       32.18     89.21 o
   5  15  14      194.19      354.41    175.58 o
   1   0  15       51.09       77.40     37.07 o
   2   0  15      429.85      484.77     61.92 o
   3   0  15     1035.45      896.21     68.85 o
   4   0  15       74.70       68.85     40.33 o
   5   0  15     3099.57     3111.89    178.02 o
   6   0  15      656.18      711.67     68.03 o
   7   0  15     2776.75     2943.24    166.21 o
   8   0  15      827.44      998.05     80.66 o
   9   0  15       57.17       44.81     65.18 o
  10   0  15      152.41       64.77     72.92 o
  11   0  15      376.68      301.45     73.33 o
  12   0  15      175.23      228.94     81.07 o
  13   0  15      310.97      126.28     77.40 o
  14   0  15       83.76      142.58    102.25 o
 -14   1  15      170.10       97.77     89.62 o
 -13   1  15      139.49       81.07     89.62 o
 -12   1  15       37.90      154.80     60.29 o
 -11   1  15      300.90      435.48    133.21 o
 -10   1  15      828.39      799.26    101.03 o
  -9   1  15      671.14      684.79     76.99 o
  -8   1  15     1221.35     1259.18    122.21 o
  -7   1  15     1895.43     1990.40    108.36 o
  -6   1  15      796.57      788.67     85.95 o
  -5   1  15     1873.48     1801.39     92.07 o
  -4   1  15      669.52      481.92     61.51 o
  -3   1  15     2516.22     2504.10    127.91 o
  -2   1  15     4144.89     4637.90    191.06 o
  -1   1  15     5029.09     4956.05    215.50 o
   0   1  15      249.20      240.35     53.37 o
   1   1  15     5173.09     5303.54    232.20 o
   2   1  15     3607.73     3661.02    169.87 o
   3   1  15     2797.47     2943.24    124.65 o
   4   1  15      733.18      638.75     58.25 o
   5   1  15     1646.55     1637.62     98.18 o
   6   1  15      965.52      854.66     70.88 o
   7   1  15     1871.93     1928.08    128.73 o
   8   1  15     1189.75     1268.55    100.21 o
   9   1  15      761.84      962.21    106.73 o
  10   1  15      811.60      839.59     81.47 o
  11   1  15      328.52      268.86     85.95 o
  12   1  15       62.39       20.37     77.40 o
  13   1  15       97.66       85.55     93.29 o
  14   1  15      150.44      117.73     96.95 o
 -14   2  15      362.43      113.66     93.69 o
 -13   2  15      562.99      496.18    110.80 o
 -12   2  15     1129.93     1084.82    134.43 o
 -11   2  15      716.93      962.21    122.62 o
 -10   2  15      391.35      277.42     57.44 o
  -9   2  15     2330.81     2446.66    164.17 o
  -8   2  15     1445.09     1232.29    103.06 o
  -7   2  15     3061.82     3277.69    233.83 o
  -6   2  15      178.12      121.80     49.29 o
  -5   2  15     1376.13     1461.64     83.10 o
  -4   2  15     1264.30     1281.99     91.25 o
  -3   2  15      232.83      296.97     48.48 o
  -2   2  15      276.98      268.86     39.92 o
  -1   2  15      868.42      821.26     62.33 o
   0   2  15      106.35       68.85     48.88 o
   1   2  15      895.09      892.14     68.44 o
   2   2  15      231.27      186.57     45.22 o
   3   2  15      303.03      277.42     48.88 o
   4   2  15     1471.95     1466.53     97.77 o
   5   2  15     1426.68     1418.05     96.14 o
   6   2  15      138.29      174.35     48.88 o
   7   2  15     3201.56     3358.76    147.87 o
   8   2  15     1389.09     1446.97     96.95 o
   9   2  15     2170.47     2279.23    152.36 o
  10   2  15      300.99      281.90     81.47 o
  11   2  15      667.13      770.74     99.40 o
  12   2  15     1201.01     1084.82    130.36 o
  13   2  15      605.68      440.77    107.14 o
  14   2  15      379.06      268.86    102.66 o
 -14   3  15      191.04      215.50     86.36 o
 -13   3  15      128.33      166.21     85.55 o
 -12   3  15      102.87        0.00     40.74 o
 -11   3  15      285.88      330.78     74.14 o
 -10   3  15      550.87      560.54     84.73 o
  -9   3  15     1697.64     1796.09    124.25 o
  -8   3  15     1007.73      950.39     94.51 o
  -7   3  15     1635.66     1616.85     87.18 o
  -6   3  15     2152.90     2346.85    136.06 o
  -5   3  15     3268.07     3329.02    162.13 o
  -4   3  15      286.66      228.94     36.66 o
  -3   3  15     2084.85     2254.79    109.17 o
  -2   3  15     1436.23     1365.50     80.25 o
  -1   3  15      498.27      433.03     58.25 o
   0   3  15      490.59      496.18     59.88 o
   1   3  15      778.70      781.33     67.62 o
   2   3  15     1043.03     1105.60     93.29 o
   3   3  15     2183.27     2365.18    124.25 o
   4   3  15      346.09      378.85     57.03 o
   5   3  15     3332.96     3255.69    152.76 o
   6   3  15     2282.39     2396.55    181.28 o
   7   3  15     1712.90     1973.30    102.25 o
   8   3  15      893.34      942.65    101.84 o
   9   3  15     1912.25     2030.33    155.21 o
  10   3  15      482.23      584.98     89.62 o
  11   3  15      359.74      215.50     80.66 o
  12   3  15      100.46      126.28     64.36 o
  13   3  15       86.70       49.29     98.58 o
  14   3  15      172.10      109.58    105.51 o
 -14   4  15      231.75       77.40     93.29 o
 -13   4  15       73.61      -28.92     65.59 o
 -12   4  15     1078.06     1139.82    107.55 o
 -11   4  15     1527.01     1694.65    120.99 o
 -10   4  15      133.98      174.35     81.07 o
  -9   4  15      780.62      778.07    106.73 o
  -8   4  15      268.64      277.42     52.96 o
  -7   4  15      313.40      252.57     52.55 o
  -6   4  15      491.41      473.77     63.96 o
  -5   4  15      227.19      174.35     52.14 o
  -4   4  15     1331.06     1305.21     96.95 o
  -3   4  15     1237.04     1196.85     74.96 o
  -2   4  15       94.08       94.10     32.18 o
  -1   4  15      859.02      854.66     63.55 o
   0   4  15     2593.75     2786.00    127.91 o
   1   4  15      831.89      850.59     70.88 o
   2   4  15       65.83       64.77     41.14 o
   3   4  15     1216.02     1174.85     74.55 o
   4   4  15     1457.93     1506.04     79.44 o
   5   4  15      259.60      256.64     69.66 o
   6   4  15      415.37      433.03     61.11 o
   7   4  15      406.54      378.85     61.92 o
   8   4  15      197.52      224.87     57.44 o
   9   4  15      719.65      753.23     94.51 o
  10   4  15      151.38      186.57     69.66 o
  11   4  15     1502.25     1581.00    111.62 o
  12   4  15     1107.48     1214.37    133.62 o
  13   4  15       55.78      121.80    134.02 o
  14   4  15      232.83      326.30    122.21 o
 -13   5  15       91.94       36.66     73.33 o
 -12   5  15      441.26      536.91     94.51 o
 -11   5  15      309.89      248.50     64.36 o
 -10   5  15      230.99      208.17     77.40 o
  -9   5  15      795.01      835.92     81.07 o
  -8   5  15      256.57      260.72     61.92 o
  -7   5  15     1608.27     1525.60     99.81 o
  -6   5  15     1275.06     1481.19     98.18 o
  -5   5  15     1069.92     1022.50     89.62 o
  -4   5  15     1815.16     2036.03    115.29 o
  -3   5  15     1917.75     1956.19     96.14 o
  -2   5  15     1371.95     1481.19     73.73 o
  -1   5  15     1311.22     1161.82     65.18 o
   0   5  15      753.55      810.26     68.85 o
   1   5  15     1186.85     1144.30     73.33 o
   2   5  15     1668.44     1917.08    111.62 o
   3   5  15     2059.20     2230.75    132.80 o
   4   5  15     1815.96     1807.09    103.06 o
   5   5  15     1022.78     1092.97     84.33 o
   6   5  15     1232.25     1187.89     79.03 o
   7   5  15     1704.75     1586.29     91.66 o
   8   5  15      189.28      240.35     65.18 o
   9   5  15      762.92      753.23     83.92 o
  10   5  15      255.35      366.63     97.77 o
  11   5  15      265.80      224.87     72.92 o
  12   5  15      450.62      501.88    123.03 o
  13   5  15      125.58       68.85     88.81 o
 -13   6  15      830.28      774.41    145.84 o
 -12   6  15      469.48      622.87    111.62 o
 -11   6  15      818.74      892.14    114.47 o
 -10   6  15       93.57      -24.03     60.70 o
  -9   6  15     1289.77     1461.64    121.80 o
  -8   6  15     1092.08     1084.82     96.55 o
  -7   6  15      859.89      732.45     83.10 o
  -6   6  15      231.62      166.21     49.29 o
  -5   6  15      216.67      208.17     44.00 o
  -4   6  15       80.76       -4.07     45.22 o
  -3   6  15      498.93      557.69     60.29 o
  -2   6  15      217.84      256.64     44.81 o
  -1   6  15     1890.97     1877.97    105.10 o
   0   6  15     2409.70     2613.68    143.39 o
   1   6  15     1803.73     1668.58    104.29 o
   2   6  15      187.07      211.83     44.40 o
   3   6  15      459.66      501.88     88.81 o
   4   6  15      128.95      162.95     61.92 o
   5   6  15      204.63      301.45     61.92 o
   6   6  15      176.99      126.28     40.33 o
   7   6  15      804.62      850.59     74.55 o
   8   6  15     1189.81     1157.34     73.73 o
   9   6  15     1322.62     1427.83    115.69 o
  10   6  15      116.50      198.80     73.73 o
  11   6  15      909.37      858.33    119.77 o
  12   6  15      358.34      244.42     89.62 o
  13   6  15      768.49      915.36    146.65 o
 -13   7  15      121.70       44.81    126.69 o
 -12   7  15      339.38      154.80     81.07 o
 -11   7  15       80.78      -52.96     89.21 o
 -10   7  15      214.27      281.90     76.99 o
  -9   7  15      567.38      572.76     88.40 o
  -8   7  15      271.90      174.35     60.70 o
  -7   7  15     1877.90     2159.06    118.54 o
  -6   7  15     1358.54     1581.00    116.91 o
  -5   7  15      644.64      569.91     63.96 o
  -4   7  15      911.01      938.58     74.14 o
  -3   7  15      902.66      869.33     90.44 o
  -2   7  15     2258.59     2303.67    128.73 o
  -1   7  15     2870.24     3069.12    148.69 o
   0   7  15       26.40       16.29     44.81 o
   1   7  15     2639.71     2685.78    125.88 o
   2   7  15     2591.21     2779.48    228.94 o
   3   7  15      808.42      753.23     73.73 o
   4   7  15      894.25      858.33     85.95 o
   5   7  15      858.40      861.99     90.03 o
   6   7  15     1268.69     1525.60     99.81 o
   7   7  15     1955.17     2082.47    110.80 o
   8   7  15      286.90      174.35     52.14 o
   9   7  15      572.69      510.43     86.36 o
  10   7  15      251.28      236.68     98.18 o
  11   7  15       76.70       68.85    105.92 o
  12   7  15      322.27      296.97    118.95 o
  13   7  15      163.31      288.42    121.40 o
 -12   8  15      392.62      536.91    183.32 o
 -11   8  15      252.21       89.21    109.58 o
 -10   8  15       89.06      105.51     81.47 o
  -9   8  15       36.91       64.77     64.77 o
  -8   8  15      422.19      391.48     68.03 o
  -7   8  15      298.35      256.64     77.81 o
  -6   8  15      336.78      312.45     61.11 o
  -5   8  15      659.24      664.83     85.55 o
  -4   8  15      434.39      406.96     64.36 o
  -3   8  15      216.79      179.65     44.40 o
  -2   8  15      141.36      219.16     49.29 o
  -1   8  15     1053.34     1046.94     90.84 o
   0   8  15      844.01      732.45     72.51 o
   1   8  15     1090.07     1165.89     82.70 o
   2   8  15      125.86       40.74     52.96 o
   3   8  15      253.61      204.50     52.96 o
   4   8  15      447.37      406.96     56.62 o
   5   8  15      653.06      619.61     82.70 o
   6   8  15      331.55      248.50     64.36 o
   7   8  15      326.25      386.59     60.29 o
   8   8  15      494.12      419.59     60.29 o
   9   8  15       21.12       36.66     61.11 o
  10   8  15       60.69      -32.18     76.99 o
  11   8  15      277.66      171.09     90.03 o
  12   8  15      320.09      244.42     77.81 o
 -11   9  15      109.57      121.80    109.99 o
 -10   9  15      354.37      204.50    195.13 o
  -9   9  15      296.83      292.49    126.69 o
  -8   9  15      897.09     1097.45     92.88 o
  -7   9  15      790.40      802.92     94.10 o
  -6   9  15      299.85      285.97     64.77 o
  -5   9  15      505.94      427.74     89.62 o
  -4   9  15      149.34      179.65     49.70 o
  -3   9  15     2955.43     3154.67    207.76 o
  -2   9  15     2875.83     3241.43    174.35 o
  -1   9  15      529.19      459.92     68.44 o
   0   9  15      266.53      296.97     72.51 o
   1   9  15      508.72      533.65     61.92 o
   2   9  15     2786.86     3097.63    177.61 o
   3   9  15     2985.04     3047.93    197.17 o
   4   9  15      161.36      134.84     48.88 o
   5   9  15      534.74      591.50     80.66 o
   6   9  15      373.74      366.63     56.22 o
   7   9  15      801.08     1022.50     93.69 o
   8   9  15      906.33      817.59     83.92 o
   9   9  15      318.90      312.45    105.92 o
  10   9  15      335.82      312.45    110.40 o
  11   9  15      125.07      121.80    101.43 o
  -9  10  15      300.48      248.50    130.77 o
  -8  10  15      297.79      117.73     96.95 o
  -7  10  15      369.60      138.10     90.03 o
  -6  10  15       43.57       -4.07     53.77 o
  -5  10  15      125.42      126.28     57.44 o
  -4  10  15      745.69      651.79     81.47 o
  -3  10  15      105.08      162.95     45.63 o
  -2  10  15      485.34      465.22    107.55 o
  -1  10  15      811.90      767.48     81.47 o
   0  10  15       48.25       36.66     48.88 o
   1  10  15      854.74      626.13     73.33 o
   2  10  15      450.68      383.74     59.88 o
   3  10  15      157.46      182.91     53.37 o
   4  10  15      801.81      802.92     90.44 o
   5  10  15      146.02       97.77     52.96 o
   6  10  15       55.80      138.10     64.36 o
   7  10  15      417.98      414.70     70.07 o
   8  10  15      302.53      142.58     61.11 o
   9  10  15      236.83      211.83     72.51 o
  10  10  15      440.42      468.07     96.55 o
  11  10  15       28.33      130.36     93.29 o
  -7  11  15      289.45      260.72    154.80 o
  -6  11  15     1147.71     1161.82    139.32 o
  -5  11  15     1414.27     1277.51    114.06 o
  -4  11  15      198.48       77.40     85.55 o
  -3  11  15     2036.16     2346.85    173.13 o
  -2  11  15     1530.23     1653.10    124.65 o
  -1  11  15       52.95       32.18     56.62 o
   0  11  15      280.16      296.97     68.03 o
   1  11  15       66.78       68.85     57.03 o
   2  11  15     1447.95     1561.04    131.17 o
   3  11  15     2041.95     2059.25    156.43 o
   4  11  15      138.49      126.28     64.36 o
   5  11  15     1419.39     1437.20    111.21 o
   6  11  15     1184.92     1442.09    120.99 o
   7  11  15      318.92      354.41     69.66 o
   8  11  15     1272.54     1432.31    101.43 o
   9  11  15      132.64      224.87    105.51 o
  10  11  15      228.32      195.54     92.88 o
  -4  12  15      578.26      419.59     78.62 o
  -3  12  15      846.13      821.26    102.25 o
  -2  12  15      410.38      393.93     85.95 o
  -1  12  15      250.44      244.42     70.07 o
   0  12  15       13.09       -8.15     61.51 o
   1  12  15      243.49      162.95     48.88 o
   2  12  15      411.21      383.74     65.18 o
   3  12  15      820.45      903.54     92.07 o
   4  12  15      631.03      542.62     68.44 o
   5  12  15      112.14       49.29     49.29 o
   6  12  15      124.61      150.32     65.59 o
   7  12  15       88.23      -12.22     57.44 o
   8  12  15      400.04      321.82     68.85 o
   9  12  15        5.63        8.15     77.81 o
  -4  13  15      946.65      986.24    184.54 o
  -3  13  15      630.06      632.24    160.50 o
  -2  13  15     1551.50     1561.04    156.43 o
  -1  13  15     1011.04      954.47    110.40 o
   0  13  15        4.25      109.58     65.59 o
   1  13  15     1178.25     1097.45    147.87 o
   2  13  15     1634.34     1763.91    166.21 o
   3  13  15      650.73      569.91     76.18 o
   4  13  15      965.54      934.50     74.14 o
   5  13  15      326.48      296.97     68.03 o
   6  13  15      249.41      316.93     72.92 o
   7  13  15      244.76      236.68     76.59 o
  -3  14  15      331.27      252.57    101.43 o
  -2  14  15        5.16      138.10    106.32 o
  -1  14  15       45.32      182.91    162.54 o
   0  14  15      102.55      224.87    175.98 o
   1  14  15       47.45        0.00     40.74 o
   2  14  15        5.20      154.80     72.92 o
   3  14  15      341.47      406.96     92.88 o
   4  14  15      161.31      109.58     73.33 o
   5  14  15      375.14      252.57     81.07 o
   6  14  15      244.27      296.97     90.03 o
  -2  15  15      574.24      501.88    180.06 o
  -1  15  15     1733.00     1535.78    190.24 o
   0  15  15      155.15      198.80    171.09 o
   1  15  15     1671.79     1456.75    160.91 o
   2  15  15      647.50      530.80    182.50 o
   3  15  15       28.99       52.96    109.58 o
   0   0  16      121.77       -8.15     53.37 o
   1   0  16     1737.00     1525.60    109.58 o
   2   0  16       41.14       49.29     49.29 o
   3   0  16     1175.93      923.10     73.73 o
   4   0  16     2128.30     2194.90    125.47 o
   5   0  16      711.72      725.52     85.95 o
   6   0  16       54.13       28.92     49.29 o
   7   0  16      217.89      109.58     53.37 o
   8   0  16     2180.36     2303.67    171.50 o
   9   0  16     1744.01     2001.81    136.88 o
  10   0  16       68.01      130.36     65.59 o
  11   0  16        3.75       44.81     61.51 o
  12   0  16     1389.42     1500.75    168.24 o
  13   0  16       61.10       44.81     85.55 o
  14   0  16      174.24       68.85    166.21 o
 -14   1  16     1143.29     1118.64    187.80 o
 -13   1  16      114.70        8.15     98.18 o
 -12   1  16       15.57      -69.25     69.25 o
 -11   1  16      404.23      399.22     94.51 o
 -10   1  16      882.48      843.25    111.21 o
  -9   1  16      130.45       89.21     65.18 o
  -8   1  16     1911.44     1823.38    130.77 o
  -7   1  16      816.61      877.07     90.84 o
  -6   1  16     2491.93     2568.05    161.73 o
  -5   1  16      407.14      440.77     61.51 o
  -4   1  16      783.27      923.10     81.47 o
  -3   1  16     1151.85     1110.08     72.10 o
  -2   1  16      667.04      557.69     78.21 o
  -1   1  16     2355.90     2365.18    142.99 o
   0   1  16     4527.32     4839.95    222.02 o
   1   1  16     2345.50     2365.18    124.25 o
   2   1  16      635.42      493.32     56.62 o
   3   1  16     1187.16     1337.39    102.66 o
   4   1  16      934.85      732.45     89.62 o
   5   1  16      431.82      457.07     65.59 o
   6   1  16     2555.59     2555.43    141.76 o
   7   1  16      746.29      735.71     86.36 o
   8   1  16     1934.38     2129.32    141.36 o
   9   1  16      108.62      117.73     69.25 o
  10   1  16      741.28      711.67     92.07 o
  11   1  16      411.32      411.85     80.25 o
  12   1  16       20.66      -16.29     68.85 o
  13   1  16      113.01      150.32     96.95 o
  14   1  16     1235.35     1148.78    147.06 o
 -14   2  16      359.01      404.11    130.77 o
 -13   2  16      470.01      603.72    160.10 o
 -12   2  16      595.82      691.31     97.36 o
 -11   2  16      129.39       28.92     78.21 o
 -10   2  16       30.82       36.66     65.18 o
  -9   2  16      358.63      359.30     94.51 o
  -8   2  16     1399.07     1432.31    116.10 o
  -7   2  16      531.51      484.77     84.33 o
  -6   2  16       21.53      -28.92     49.29 o
  -5   2  16     1368.53     1300.32     87.58 o
  -4   2  16     1307.50     1437.20     96.95 o
  -3   2  16     1389.70     1520.71     99.40 o
  -2   2  16      153.24      109.58     53.37 o
  -1   2  16     4238.12     4629.34    217.13 o
   0   2  16      738.23      642.01     74.55 o
   1   2  16     4068.17     4577.20    215.91 o
   2   2  16      144.93      174.35     57.44 o
   3   2  16     1296.44     1442.09     96.95 o
   4   2  16     1316.16     1245.73     85.55 o
   5   2  16     1522.82     1565.93    121.40 o
   6   2  16       37.03       81.07     65.59 o
   7   2  16      492.01      333.23     60.70 o
   8   2  16     1321.19     1051.42    107.55 o
   9   2  16      407.64      435.48     74.55 o
  10   2  16       24.11       -4.07     65.99 o
  11   2  16      185.70      204.50     76.59 o
  12   2  16      555.68      635.50    112.84 o
  13   2  16      555.97      638.75    129.14 o
  14   2  16      386.69      288.42    114.88 o
 -13   3  16       10.42       24.03    125.47 o
 -12   3  16       75.84       81.07     85.14 o
 -11   3  16      606.08      487.62     81.88 o
 -10   3  16      647.81      651.79    104.29 o
  -9   3  16       81.45       12.22     65.59 o
  -8   3  16      603.88      591.50     86.77 o
  -7   3  16     1421.88     1403.79    109.99 o
  -6   3  16     1089.23     1080.34    100.62 o
  -5   3  16     1055.42     1018.42     85.55 o
  -4   3  16     4049.29     4431.36    169.87 o
  -3   3  16     1473.11     1530.89     74.96 o
  -2   3  16     1033.40      817.59     65.59 o
  -1   3  16      404.37      391.48     52.96 o
   0   3  16      117.98      171.09     48.48 o
   1   3  16      425.48      451.77     48.88 o
   2   3  16     1019.03      982.17     79.84 o
   3   3  16     1386.71     1737.02    111.62 o
   4   3  16     3839.17     4263.12    191.87 o
   5   3  16      959.36      989.91     72.10 o
   6   3  16     1169.09     1018.42     81.47 o
   7   3  16     1542.24     1606.66    117.73 o
   8   3  16      655.31      674.60     96.14 o
   9   3  16       77.60      113.66     81.47 o
  10   3  16      561.96      606.98     94.51 o
  11   3  16      557.76      658.31    131.17 o
  12   3  16       66.90      154.80    117.73 o
  13   3  16       11.46      -94.10    110.40 o
 -13   4  16      407.30      219.16    141.76 o
 -12   4  16      405.78      554.84    114.06 o
 -11   4  16      978.06     1072.20    129.54 o
 -10   4  16      180.56      273.34     69.66 o
  -9   4  16      305.95      378.85     84.33 o
  -8   4  16     2026.08     1861.68    143.39 o
  -7   4  16      237.41      208.17     57.03 o
  -6   4  16       42.35       60.70     64.77 o
  -5   4  16     1278.72     1389.54     95.32 o
  -4   4  16     1505.38     1545.97     95.32 o
  -3   4  16      629.28      674.60     59.88 o
  -2   4  16      122.09       24.03     36.26 o
  -1   4  16      898.38     1067.71     79.44 o
   0   4  16     1759.11     1647.81     93.29 o
   1   4  16      817.36      735.71     76.18 o
   2   4  16      142.29       89.21     48.07 o
   3   4  16      544.57      582.13     67.62 o
   4   4  16     1532.65     1466.53     92.88 o
   5   4  16     1294.95     1342.28    107.55 o
   6   4  16       56.45       97.77     49.29 o
   7   4  16      231.59      130.36     72.92 o
   8   4  16     2098.15     1973.30    147.47 o
   9   4  16      380.11      513.28     92.47 o
  10   4  16      226.72      321.82    100.62 o
  11   4  16      984.75      899.88    126.28 o
  12   4  16      378.98      399.22     94.51 o
  13   4  16      470.72      705.16    145.84 o
 -13   5  16       42.82       97.77     81.88 o
 -12   5  16      109.21      154.80    109.58 o
 -11   5  16      295.35      150.32     81.47 o
 -10   5  16     1015.22     1006.20    113.25 o
  -9   5  16      132.04       77.40     77.40 o
  -8   5  16      404.23      484.77    101.03 o
  -7   5  16     1357.73     1403.79    109.99 o
  -6   5  16      101.14       85.55     53.37 o
  -5   5  16      168.55      134.84     60.70 o
  -4   5  16     3282.82     3358.76    177.61 o
  -3   5  16     2537.47     2510.21    134.43 o
  -2   5  16      926.05      974.02     83.51 o
  -1   5  16      768.03      732.45     65.59 o
   0   5  16       13.77       36.66     41.14 o
   1   5  16      850.52      861.99     78.62 o
   2   5  16      848.09      934.50     70.07 o
   3   5  16     2865.39     2497.58    140.54 o
   4   5  16     3156.07     3255.69    182.09 o
   5   5  16      160.40      219.16     56.62 o
   6   5  16      121.13      198.80     45.22 o
   7   5  16     1330.58     1466.53    112.43 o
   8   5  16      387.17      366.63     78.21 o
   9   5  16      116.99       56.62     65.18 o
  10   5  16     1094.18      934.50    105.51 o
  11   5  16      274.28      186.57     97.77 o
  12   5  16      135.50      150.32    114.06 o
  13   5  16       44.26      -89.62     89.62 o
 -12   6  16      136.49      101.84     69.66 o
 -11   6  16       83.86       73.33     81.88 o
 -10   6  16      507.60      513.28    129.95 o
  -9   6  16      232.91      342.60     68.44 o
  -8   6  16      869.70      923.10    120.17 o
  -7   6  16      720.37      753.23    101.43 o
  -6   6  16       73.30       60.70     60.70 o
  -5   6  16     1484.59     1616.85    112.84 o
  -4   6  16      730.65      635.50     77.40 o
  -3   6  16      384.81      301.45     53.37 o
  -2   6  16      199.28      179.65     49.70 o
  -1   6  16     1624.80     1742.32    138.51 o
   0   6  16     2145.10     2188.79    119.36 o
   1   6  16     1714.36     1642.51    103.47 o
   2   6  16      229.73      134.84     48.88 o
   3   6  16      408.55      406.96     56.62 o
   4   6  16      778.29      708.41     88.40 o
   5   6  16     1319.11     1398.90    105.10 o
   6   6  16       90.43       81.07     56.22 o
   7   6  16      770.22      850.59     78.21 o
   8   6  16      974.15     1010.27     93.29 o
   9   6  16      305.50      321.82     93.69 o
  10   6  16      545.55      459.92     90.44 o
  11   6  16       53.63       89.21     76.99 o
  12   6  16      130.59      117.73     96.95 o
 -12   7  16      240.98       85.55    154.80 o
 -11   7  16      336.35      240.35     81.07 o
 -10   7  16     1038.09      854.66    138.10 o
  -9   7  16       21.41       49.29     70.07 o
  -8   7  16      752.35      742.63     90.44 o
  -7   7  16     1096.82      989.91     96.55 o
  -6   7  16      460.23      501.88     68.44 o
  -5   7  16      517.18      373.96     76.59 o
  -4   7  16     1035.46     1072.20    100.21 o
  -3   7  16      573.12      648.53     84.33 o
  -2   7  16      811.07      664.83     72.51 o
  -1   7  16      802.07      785.00     78.62 o
   0   7  16     4383.49     4474.13    187.80 o
   1   7  16      824.24      756.89     73.73 o
   2   7  16      862.87      796.00     72.10 o
   3   7  16      656.16      796.00    144.21 o
   4   7  16      765.84      756.89     84.33 o
   5   7  16      429.41      433.03     76.99 o
   6   7  16      372.99      459.92     73.73 o
   7   7  16     1215.20     1178.93    114.06 o
   8   7  16      685.32      708.41    105.51 o
   9   7  16       18.45       36.66     69.66 o
  10   7  16     1196.81     1196.85    119.36 o
  11   7  16      280.00      147.06    109.99 o
  12   7  16      252.49      150.32     93.69 o
 -11   8  16       91.61      147.06    159.28 o
 -10   8  16      186.34       68.85     68.85 o
  -9   8  16     1169.01     1010.27    117.73 o
  -8   8  16      491.34      443.62     72.51 o
  -7   8  16      189.05      236.68     86.36 o
  -6   8  16      233.94      252.57     52.55 o
  -5   8  16     1571.20     1774.50    145.02 o
  -4   8  16     1308.37     1394.02    104.69 o
  -3   8  16     1477.27     1427.83    101.43 o
  -2   8  16      100.16       40.74     44.81 o
  -1   8  16      123.48      105.51     44.40 o
   0   8  16      751.43      756.89     77.40 o
   1   8  16       66.69      179.65     61.51 o
   2   8  16      105.19      147.06     69.66 o
   3   8  16     1424.76     1446.97    116.51 o
   4   8  16     1330.01     1328.02    116.51 o
   5   8  16     1407.05     1611.55    117.73 o
   6   8  16      239.17      171.09     48.48 o
   7   8  16      208.51      150.32     53.37 o
   8   8  16      473.36      448.92    102.66 o
   9   8  16     1217.95     1586.29    167.84 o
  10   8  16      173.35      117.73     81.88 o
  11   8  16       70.28      142.58    105.10 o
 -10   9  16      137.54      292.49    126.69 o
  -9   9  16      518.13      268.86    159.28 o
  -8   9  16      692.57      510.43     89.21 o
  -7   9  16      112.14      138.10     64.36 o
  -6   9  16      767.31      810.26    101.84 o
  -5   9  16      435.10      542.62     98.18 o
  -4   9  16      475.26      406.96     72.10 o
  -3   9  16      667.13      698.23     84.33 o
  -2   9  16      108.85       94.10     53.37 o
  -1   9  16     1303.17     1323.54    106.73 o
   0   9  16     2434.53     2786.00    148.28 o
   1   9  16     1165.09     1080.34     92.47 o
   2   9  16      147.61      260.72     92.88 o
   3   9  16      640.52      721.86     89.21 o
   4   9  16      394.27      501.88     77.40 o
   5   9  16      469.01      487.62     56.22 o
   6   9  16      739.82      671.34     72.92 o
   7   9  16      167.55      171.09     61.92 o
   8   9  16      645.98      632.24     96.14 o
   9   9  16      495.54      533.65    135.65 o
  10   9  16      166.79      273.34    130.77 o
  11   9  16      573.26      542.62    101.03 o
  -8  10  16      129.99     -109.58    147.06 o
  -7  10  16      304.88      326.30    110.80 o
  -6  10  16      290.10      195.54    110.80 o
  -5  10  16      302.98      219.16     70.07 o
  -4  10  16     1008.64     1059.57    103.88 o
  -3  10  16       46.21      101.84     56.62 o
  -2  10  16      220.04      264.79     64.36 o
  -1  10  16     2278.48     2365.18    161.32 o
   0  10  16      405.38      433.03     90.44 o
   1  10  16     2298.77     2453.18    164.58 o
   2  10  16      193.09      117.73     61.11 o
   3  10  16       28.77        0.00     40.74 o
   4  10  16     1096.90     1144.30    107.95 o
   5  10  16      324.66      359.30     65.18 o
   6  10  16      315.15      399.22     76.59 o
   7  10  16      313.00      366.63     68.44 o
   8  10  16       69.28      -12.22    102.25 o
   9  10  16      503.29      522.25     84.73 o
  10  10  16        5.94       52.96     93.69 o
  -6  11  16      491.34      411.85    119.36 o
  -5  11  16      286.42      448.92    162.13 o
  -4  11  16     1507.52     1790.79    178.43 o
  -3  11  16      406.77      422.44     89.21 o
  -2  11  16      236.07      330.78     97.36 o
  -1  11  16       37.09       24.03     52.55 o
   0  11  16      706.83      622.87     89.21 o
   1  11  16       64.70       89.21     48.07 o
   2  11  16      180.55      236.68     94.10 o
   3  11  16      430.82      330.78     69.66 o
   4  11  16     1419.66     1540.67    110.40 o
   5  11  16      261.67      281.90     72.92 o
   6  11  16      533.29      433.03     74.55 o
   7  11  16      509.31      566.65     81.88 o
   8  11  16      182.13      171.09     73.33 o
   9  11  16      278.08      208.17     81.07 o
  -4  12  16      309.22      130.36     61.11 o
  -3  12  16      113.29       97.77     81.88 o
  -2  12  16        2.98       12.22     57.44 o
  -1  12  16      188.78      414.70    173.95 o
   0  12  16      355.46      236.68    162.95 o
   1  12  16      146.45      109.58     97.36 o
   2  12  16        6.05       -4.07     53.77 o
   3  12  16       77.08      138.10     61.51 o
   4  12  16      270.06      244.42     53.77 o
   5  12  16     1018.28     1161.82     95.73 o
   6  12  16      121.93      158.06     52.96 o
   7  12  16      191.92      219.16     73.73 o
   8  12  16        2.07      -85.14     85.14 o
  -3  13  16      547.18      569.91    155.21 o
  -2  13  16       82.82       97.77     85.95 o
  -1  13  16      262.44      240.35    101.03 o
   0  13  16      278.17      422.44    105.10 o
   1  13  16      340.84      366.63     78.21 o
   2  13  16      106.22       56.62     85.55 o
   3  13  16      636.63      735.71    110.80 o
   4  13  16      569.59      594.35     93.29 o
   5  13  16      194.49      166.21     69.25 o
   6  13  16      302.17      211.83     89.21 o
  -2  14  16      244.54      232.61    138.10 o
  -1  14  16      241.16      158.06    105.92 o
   0  14  16      984.67     1059.57    186.98 o
   1  14  16      294.27      -81.07    179.24 o
   2  14  16      269.60      109.58    137.69 o
   3  14  16      314.80      321.82    135.25 o
   4  14  16      168.78      138.10     81.07 o
   1   0  17     4687.87     4551.13    224.05 o
   2   0  17     4899.18     4804.51    230.16 o
   3   0  17     1937.74     1839.68    120.58 o
   4   0  17        7.69       32.18     52.96 o
   5   0  17      235.09      126.28     48.88 o
   6   0  17      798.76      989.91     96.55 o
   7   0  17      825.98      774.41     88.81 o
   8   0  17      126.50       77.40     69.66 o
   9   0  17     1321.43     1632.33    134.02 o
  10   0  17      825.87      911.28    123.43 o
  11   0  17       23.59      -77.81     77.81 o
  12   0  17      174.88      162.95    114.06 o
  13   0  17       53.34      -81.07    101.03 o
 -13   1  17      851.62     1042.86    164.98 o
 -12   1  17      302.97      548.73    101.84 o
 -11   1  17       21.09       64.77     68.85 o
 -10   1  17       66.40      -12.22     65.59 o
  -9   1  17      397.82      195.54     57.03 o
  -8   1  17      596.94      691.31     80.66 o
  -7   1  17      334.59      468.07     88.40 o
  -6   1  17       65.98      101.84     48.88 o
  -5   1  17     1635.97     1555.74    115.69 o
  -4   1  17       94.21      138.10     52.55 o
  -3   1  17      137.35       64.77     52.55 o
  -2   1  17      212.22      288.42     52.14 o
  -1   1  17       12.79       12.22     49.29 o
   0   1  17       48.19       73.33     49.29 o
   1   1  17       12.01      -41.14     41.14 o
   2   1  17      232.34      154.80     52.55 o
   3   1  17      146.97      147.06     52.55 o
   4   1  17      139.31       97.77     49.29 o
   5   1  17     1669.71     1774.50    118.14 o
   6   1  17       59.17       52.96     61.11 o
   7   1  17      317.81      244.42     61.92 o
   8   1  17      471.72      522.25     72.92 o
   9   1  17      326.37      232.61     60.29 o
  10   1  17       57.32       56.62     65.18 o
  11   1  17       31.29        0.00     40.74 o
  12   1  17      445.14      321.82    130.36 o
  13   1  17      946.26     1046.94    152.76 o
 -13   2  17      348.45      484.77    118.14 o
 -12   2  17      189.94       81.07    101.03 o
 -11   2  17      251.32      256.64     77.81 o
 -10   2  17      225.90      354.41     69.66 o
  -9   2  17      122.19       28.92     65.59 o
  -8   2  17      281.84      281.90     68.44 o
  -7   2  17     1640.40     1737.02    133.21 o
  -6   2  17     1487.03     1576.11    116.51 o
  -5   2  17     4209.29     4568.64    206.94 o
  -4   2  17       57.74       56.62     48.88 o
  -3   2  17     1835.60     1945.19    107.14 o
  -2   2  17     3164.28     3255.69    182.09 o
  -1   2  17     3033.12     3380.75    178.02 o
   0   2  17       12.59        4.07     57.44 o
   1   2  17     3209.79     3500.52    181.28 o
   2   2  17     3120.63     3321.69    206.13 o
   3   2  17     1790.60     2230.75    138.51 o
   4   2  17       65.88       44.81     52.96 o
   5   2  17     3928.00     4049.25    219.16 o
   6   2  17     1784.58     1990.40    125.47 o
   7   2  17     1506.48     1673.88    130.36 o
   8   2  17      257.19      195.54     85.55 o
   9   2  17      166.70      198.80     73.73 o
  10   2  17      260.78      292.49    113.66 o
  11   2  17      224.77       85.55     77.81 o
  12   2  17      201.12      228.94     94.51 o
  13   2  17      319.53      138.10    106.32 o
 -13   3  17      399.84      277.42    114.88 o
 -12   3  17     1229.18     1398.90    171.91 o
 -11   3  17       49.07      -32.18     81.07 o
 -10   3  17      259.55      305.93     84.73 o
  -9   3  17      410.43      501.88    103.06 o
  -8   3  17      329.15      281.90     64.36 o
  -7   3  17       71.87       81.07     56.22 o
  -6   3  17       24.86       56.62     52.96 o
  -5   3  17      271.17      277.42     61.51 o
  -4   3  17      146.62       60.70     68.44 o
  -3   3  17     2194.86     2309.78    134.84 o
  -2   3  17      325.40      301.45     68.85 o
  -1   3  17     2118.89     2267.01    127.51 o
   0   3  17      817.79      850.59     81.88 o
   1   3  17     2078.57     2152.94    136.06 o
   2   3  17      313.26      366.63     73.33 o
   3   3  17     2235.83     2352.96    129.95 o
   4   3  17      214.63      150.32     53.37 o
   5   3  17      305.05      236.68     57.03 o
   6   3  17       24.91       40.74     61.11 o
   7   3  17       65.96      158.06     56.22 o
   8   3  17      217.95      378.85     69.66 o
   9   3  17      397.28      399.22     81.47 o
  10   3  17      242.69      138.10     68.85 o
  11   3  17       24.46       56.62     85.55 o
  12   3  17     1262.69     1300.32    147.47 o
  13   3  17      396.71      366.63    139.32 o
 -13   4  17      126.20      -60.70     81.47 o
 -12   4  17      276.63      154.80    106.32 o
 -11   4  17      808.41      749.56    122.21 o
 -10   4  17      241.15      142.58     80.66 o
  -9   4  17       80.35      150.32     76.59 o
  -8   4  17      125.30      142.58     56.22 o
  -7   4  17       58.62       32.18     61.11 o
  -6   4  17     2116.64     2328.11    135.65 o
  -5   4  17     2399.72     2633.23    157.24 o
  -4   4  17      423.25      285.97     60.29 o
  -3   4  17     4486.11     4646.45    226.09 o
  -2   4  17     5033.57     5424.93    235.05 o
  -1   4  17     1702.04     1763.91    144.62 o
   0   4  17      257.51      232.61     48.88 o
   1   4  17     1922.94     1917.08    128.73 o
   2   4  17     5148.48     5303.54    223.24 o
   3   4  17     4324.93     4474.13    256.24 o
   4   4  17      473.40      386.59     72.92 o
   5   4  17     2336.45     2365.18    173.95 o
   6   4  17     2254.29     2328.11    166.21 o
   7   4  17       22.40       24.03     56.62 o
   8   4  17      102.14       49.29     61.11 o
   9   4  17       97.27       -8.15     73.73 o
  10   4  17      305.81      264.79     97.77 o
  11   4  17      767.46      705.16     98.18 o
  12   4  17      286.52      296.97    125.47 o
  13   4  17      110.25       85.55    129.95 o
 -12   5  17      985.85      861.99    138.51 o
 -11   5  17      322.37      273.34     96.95 o
 -10   5  17      503.91      516.14    101.43 o
  -9   5  17      665.34      770.74    138.10 o
  -8   5  17      417.36      326.30     73.73 o
  -7   5  17       51.92       56.62     60.70 o
  -6   5  17      100.00       85.55     48.48 o
  -5   5  17      369.05      433.03     52.96 o
  -4   5  17      546.95      504.73     77.40 o
  -3   5  17      294.65      448.92    105.51 o
  -2   5  17      480.03      448.92     64.77 o
  -1   5  17     3006.82     3062.19    162.54 o
   0   5  17        9.72      -60.70     60.70 o
   1   5  17     3095.08     2943.24    173.13 o
   2   5  17      470.03      487.62     70.47 o
   3   5  17      258.21      248.50     48.48 o
   4   5  17      558.54      525.10     61.51 o
   5   5  17      299.03      333.23     70.07 o
   6   5  17      106.21      117.73     69.25 o
   7   5  17       74.45       36.66     48.88 o
   8   5  17      497.20      337.71     77.40 o
   9   5  17      692.86      566.65     97.36 o
  10   5  17      435.16      487.62    135.25 o
  11   5  17      370.37      195.54    105.10 o
  12   5  17      999.60      873.40    169.87 o
 -12   6  17      327.28      337.71    117.32 o
 -11   6  17      130.88       94.10     81.88 o
 -10   6  17      345.81      406.96     90.03 o
  -9   6  17      319.22      236.68     68.85 o
  -8   6  17       88.50      198.80     64.77 o
  -7   6  17     1346.77     1332.91    135.25 o
  -6   6  17     1500.72     1490.97    113.25 o
  -5   6  17     1430.59     1337.39    102.66 o
  -4   6  17      336.90      406.96     56.62 o
  -3   6  17     1244.94     1148.78    103.88 o
  -2   6  17     1512.91     1510.93    104.29 o
  -1   6  17     2233.55     2352.96    136.06 o
   0   6  17      425.68      378.85     81.88 o
   1   6  17     2047.20     1855.97    120.99 o
   2   6  17     1795.53     1790.79    124.25 o
   3   6  17      991.71     1055.49     91.25 o
   4   6  17      300.61      281.90     64.36 o
   5   6  17     1555.84     1520.71    114.47 o
   6   6  17     1462.29     1300.32     92.07 o
   7   6  17     1292.22     1241.25    112.43 o
   8   6  17       67.90       49.29     81.47 o
   9   6  17      289.37      244.42     93.69 o
  10   6  17      423.40      236.68    102.25 o
  11   6  17      184.27      162.95    110.80 o
  12   6  17      292.35      211.83    129.95 o
 -11   7  17      136.54      -16.29    117.73 o
 -10   7  17        0.13       20.37     85.55 o
  -9   7  17      173.50      101.84     56.62 o
  -8   7  17      919.07      993.98    112.84 o
  -7   7  17       80.96       56.62     69.25 o
  -6   7  17      407.68      422.44     76.18 o
  -5   7  17      369.64      337.71     70.47 o
  -4   7  17      526.11      496.18     73.73 o
  -3   7  17      684.47      735.71     76.18 o
  -2   7  17       53.69       28.92     61.51 o
  -1   7  17      231.19      113.66     52.96 o
   0   7  17      511.61      465.22     68.85 o
   1   7  17      252.18      240.35     61.51 o
   2   7  17       60.16      130.36     45.22 o
   3   7  17      718.49      746.30     80.25 o
   4   7  17      459.00      459.92     76.59 o
   5   7  17      391.01      359.30     77.40 o
   6   7  17      392.90      427.74     65.99 o
   7   7  17      103.00      158.06     90.03 o
   8   7  17     1039.66      989.91    124.65 o
   9   7  17      221.84      232.61     77.81 o
  10   7  17        1.58        4.07     98.99 o
  11   7  17      117.80      121.80    162.13 o
 -11   8  17      180.66       -8.15    217.54 o
 -10   8  17      681.75      810.26    192.69 o
  -9   8  17     1038.79      969.95    142.99 o
  -8   8  17      360.15      399.22     86.77 o
  -7   8  17     1040.94     1157.34    125.88 o
  -6   8  17      923.73      911.28    111.62 o
  -5   8  17       36.74        4.07     49.70 o
  -4   8  17       49.66       40.74     69.25 o
  -3   8  17      428.45      411.85     80.25 o
  -2   8  17     1676.27     1877.97    127.10 o
  -1   8  17     2570.40     2901.69    178.83 o
   0   8  17      283.02      373.96     76.59 o
   1   8  17     2476.00     2766.04    147.87 o
   2   8  17     1823.52     1812.38    173.95 o
   3   8  17      388.63      371.52    105.92 o
   4   8  17       57.15      -32.18     56.62 o
   5   8  17       23.89      -24.03     68.85 o
   6   8  17     1114.52     1232.29     89.62 o
   7   8  17      954.15      926.76    101.03 o
   8   8  17      380.10      301.45     97.36 o
   9   8  17      980.33      989.91    128.73 o
  10   8  17      677.41      742.63    142.58 o
  11   8  17      190.78      204.50    102.25 o
 -10   9  17      106.54       68.85    190.65 o
  -9   9  17      238.70      198.80    129.54 o
  -8   9  17      773.68      915.36    177.61 o
  -7   9  17     1170.28     1101.53    144.21 o
  -6   9  17      179.44      182.91     65.59 o
  -5   9  17      580.57      501.88     77.40 o
  -4   9  17      101.88       56.62     60.70 o
  -3   9  17      155.31      150.32     65.59 o
  -2   9  17       31.61       12.22     73.33 o
  -1   9  17      281.63      443.62     94.10 o
   0   9  17       15.80       16.29     64.77 o
   1   9  17      299.48      305.93     73.73 o
   2   9  17       30.55      -36.66     69.66 o
   3   9  17      166.75      147.06     65.18 o
   4   9  17      116.43      121.80     60.70 o
   5   9  17      650.86      597.61     71.70 o
   6   9  17      163.02       77.40     44.81 o
   7   9  17     1151.35     1218.85    147.06 o
   8   9  17      817.51      705.16    128.73 o
   9   9  17      174.11      236.68     90.44 o
  10   9  17      124.86      147.06    151.54 o
  -8  10  17      778.95      781.33    146.25 o
  -7  10  17      773.61      903.54    230.16 o
  -6  10  17      503.76      391.48    126.28 o
  -5  10  17      436.63      383.74     85.14 o
  -4  10  17       13.93       -4.07     74.14 o
  -3  10  17      339.06      277.42     57.44 o
  -2  10  17     1008.82     1118.64     98.18 o
  -1  10  17      412.12      330.78     69.66 o
   0  10  17      238.85      198.80     81.07 o
   1  10  17      362.38      301.45     61.92 o
   2  10  17      840.79      718.60    102.66 o
   3  10  17      353.60      248.50     64.36 o
   4  10  17       25.77      -60.70     60.70 o
   5  10  17      381.15      310.42     69.66 o
   6  10  17      617.55      493.32     73.73 o
   7  10  17      700.37      578.87    125.88 o
   8  10  17      798.46      934.50    144.21 o
   9  10  17       57.38      166.21    118.54 o
  -6  11  17       61.89      -44.81    147.06 o
  -5  11  17      295.73      195.54    105.10 o
  -4  11  17      152.20      105.51     96.95 o
  -3  11  17      105.16      422.44    149.50 o
  -2  11  17      506.61      481.92     98.18 o
  -1  11  17       86.82      130.36     65.59 o
   0  11  17      562.35      513.28    101.03 o
   1  11  17       82.37       94.10     85.55 o
   2  11  17      479.24      473.77     85.95 o
   3  11  17      114.95      142.58     61.11 o
   4  11  17      202.10      198.80     73.73 o
   5  11  17      327.16      316.93     72.92 o
   6  11  17       75.87      -24.03     72.92 o
   7  11  17      561.25      572.76    122.21 o
   8  11  17      334.97      383.74     97.36 o
  -4  12  17      143.65        0.00     40.74 o
  -3  12  17     1246.73     1205.40    124.25 o
  -2  12  17      189.80      134.84     97.77 o
  -1  12  17       41.85       73.33     97.36 o
   0  12  17      120.89     -113.66    155.21 o
   1  12  17       83.73      117.73     61.11 o
   2  12  17      232.06      179.65     85.55 o
   3  12  17     1312.81     1500.75    182.91 o
   4  12  17      165.42       94.10     69.25 o
   5  12  17      354.67      215.50     65.59 o
   6  12  17      256.38      215.50     76.99 o
   7  12  17      109.29       56.62     76.99 o
  -3  13  17       35.82       12.22     90.03 o
  -2  13  17      153.55       28.92    155.21 o
  -1  13  17      130.74       49.29    151.54 o
   0  13  17      234.19      179.65     85.55 o
   1  13  17      126.69      130.36     81.47 o
   2  13  17      150.87       16.29     76.99 o
   3  13  17       29.04      101.84     81.07 o
   4  13  17      819.77      802.92     97.77 o
   5  13  17       79.69      166.21     88.81 o
  -1  14  17      507.38      591.50    211.02 o
   0  14  17        5.34      -20.37    114.47 o
   1  14  17      382.43      406.96    138.91 o
   0   0  18     3277.99     3691.98    286.79 o
   1   0  18      651.79      594.35     77.81 o
   2   0  18        6.84      -52.96     52.96 o
   3   0  18       35.18       49.29     44.81 o
   4   0  18      250.65      142.58     65.59 o
   5   0  18       16.35      101.84     73.33 o
   6   0  18     3429.68     3614.99    215.09 o
   7   0  18      391.15      333.23     76.99 o
   8   0  18      773.42      774.41     88.81 o
   9   0  18        2.57       68.85     64.77 o
  10   0  18       32.94       89.21     73.73 o
  11   0  18      743.54      753.23    122.62 o
  12   0  18       36.05      150.32    134.43 o
 -12   1  18      366.06      435.48    125.06 o
 -11   1  18      311.83      268.86     94.10 o
 -10   1  18      133.74      240.35    110.80 o
  -9   1  18     1833.76     2176.98    184.54 o
  -8   1  18     1125.06     1038.79    139.73 o
  -7   1  18      148.90      101.84     73.33 o
  -6   1  18      189.77       68.85     52.96 o
  -5   1  18     1482.14     1705.25    110.80 o
  -4   1  18     2270.73     2465.80    164.98 o
  -3   1  18      610.42      433.03     76.99 o
  -2   1  18      254.98      236.68     57.03 o
  -1   1  18     1184.05     1259.18     95.32 o
   0   1  18     4886.89     5010.23    261.94 o
   1   1  18     1058.64     1259.18    117.73 o
   2   1  18      261.57      244.42     81.88 o
   3   1  18      601.87      443.62     64.36 o
   4   1  18     2338.99     2396.55    156.43 o
   5   1  18     1607.42     1616.85    123.03 o
   6   1  18      202.84      219.16     81.47 o
   7   1  18      153.12      142.58     68.44 o
   8   1  18     1221.89     1281.99    105.10 o
   9   1  18     1747.57     2123.61    164.58 o
  10   1  18      138.35      134.84    102.25 o
  11   1  18      312.04      224.87    130.36 o
  12   1  18      341.21      371.52    123.03 o
 -12   2  18      110.14      101.84     94.10 o
 -11   2  18      591.13      566.65    151.95 o
 -10   2  18      746.85      674.60    122.62 o
  -9   2  18      228.83      232.61    101.43 o
  -8   2  18      413.25      443.62     85.95 o
  -7   2  18      420.93      321.82     68.85 o
  -6   2  18     1070.19      923.10    101.03 o
  -5   2  18      385.77      347.49     73.73 o
  -4   2  18      274.83      147.06     49.70 o
  -3   2  18     1152.00     1118.64     85.55 o
  -2   2  18      115.90      134.84     48.88 o
  -1   2  18      346.27      347.49     52.14 o
   0   2  18      534.81      513.28     60.70 o
   1   2  18      384.53      333.23     55.81 o
   2   2  18      122.39      126.28     68.85 o
   3   2  18     1174.75     1092.97     75.77 o
   4   2  18      233.68      208.17     57.03 o
   5   2  18      392.58      459.92     68.44 o
   6   2  18     1162.66     1042.86     98.99 o
   7   2  18      397.31      440.77     72.51 o
   8   2  18      361.59      433.03     76.99 o
   9   2  18      230.10      182.91     69.25 o
  10   2  18      617.59      603.72    125.47 o
  11   2  18      551.26      513.28    107.14 o
  12   2  18      106.52      158.06    109.17 o
 -12   3  18      472.41      383.74    122.62 o
 -11   3  18       65.13       40.74    109.99 o
 -10   3  18      137.85      130.36    106.32 o
  -9   3  18      542.23      542.62     80.25 o
  -8   3  18      382.01      359.30    113.66 o
  -7   3  18      706.26      708.41     88.40 o
  -6   3  18      387.38      378.85     76.99 o
  -5   3  18     1636.42     1950.89    140.95 o
  -4   3  18     2932.32     3062.19    162.54 o
  -3   3  18      198.02      219.16     73.73 o
  -2   3  18      773.51      732.45     83.10 o
  -1   3  18     1884.47     1911.38    122.62 o
   0   3  18     2893.56     2699.23    165.80 o
   1   3  18     1890.58     2001.81    131.17 o
   2   3  18      765.13      767.48     95.32 o
   3   3  18      129.96      147.06     49.70 o
   4   3  18     2865.26     3047.93    197.17 o
   5   3  18     1594.74     1642.51    129.14 o
   6   3  18      403.58      316.93     61.51 o
   7   3  18      729.81      725.52     92.88 o
   8   3  18      406.99      342.60     77.81 o
   9   3  18      601.21      674.60    102.66 o
  10   3  18      174.61      171.09     93.69 o
  11   3  18       71.20      305.93     98.18 o
  12   3  18      437.07      316.93    122.62 o
 -12   4  18       84.39       28.92    105.92 o
 -11   4  18      570.26      923.10    143.39 o
 -10   4  18     1093.38     1273.03    168.65 o
  -9   4  18      189.43      142.58     80.66 o
  -8   4  18       56.80       36.66     77.40 o
  -7   4  18      914.16      746.30     90.84 o
  -6   4  18      133.08       73.33     61.11 o
  -5   4  18       60.35       56.62     48.88 o
  -4   4  18     2027.31     2018.92    126.28 o
  -3   4  18      764.11      756.89     84.33 o
  -2   4  18     1219.78     1205.40    106.32 o
  -1   4  18      399.49      393.93     78.62 o
   0   4  18      110.78      171.09     73.33 o
   1   4  18      423.28      468.07     74.55 o
   2   4  18     1165.21     1148.78    112.43 o
   3   4  18      793.89      698.23     81.07 o
   4   4  18     2078.30     2218.53    150.32 o
   5   4  18       52.79      130.36     57.03 o
   6   4  18      113.77      138.10     77.81 o
   7   4  18      747.90      802.92     97.77 o
   8   4  18       68.71      138.10     68.85 o
   9   4  18      187.29      117.73     65.18 o
  10   4  18     1062.26     1131.26    128.73 o
  11   4  18      552.75      651.79    133.62 o
  12   4  18       76.05      252.57    113.66 o
 -11   5  18      419.26      391.48    105.92 o
 -10   5  18      155.78      264.79    105.92 o
  -9   5  18      138.27      150.32     73.33 o
  -8   5  18      399.18      433.03    108.77 o
  -7   5  18      115.74      219.16     73.73 o
  -6   5  18       18.31      -56.62     56.62 o
  -5   5  18     1668.57     1758.20    139.32 o
  -4   5  18     1837.23     2099.99    134.43 o
  -3   5  18      729.74      642.01     74.55 o
  -2   5  18      198.27      211.83     53.77 o
  -1   5  18     1186.16     1110.08     97.77 o
   0   5  18     1865.16     1933.78    129.14 o
   1   5  18     1238.38     1273.03     95.73 o
   2   5  18      203.83      186.57     61.11 o
   3   5  18      867.56      858.33     82.29 o
   4   5  18     1942.50     1705.25    147.47 o
   5   5  18     1708.00     1785.09    134.84 o
   6   5  18       23.93       56.62     65.18 o
   7   5  18       95.20      215.50     69.25 o
   8   5  18      404.13      459.92     84.73 o
   9   5  18      208.86      232.61     85.55 o
  10   5  18      190.18      174.35     89.21 o
  11   5  18      417.61      337.71    114.88 o
 -11   6  18      337.49      240.35     96.95 o
 -10   6  18      412.93      459.92    106.73 o
  -9   6  18       83.24       52.96     73.33 o
  -8   6  18      242.96      292.49    117.73 o
  -7   6  18     1362.81     1427.83    130.36 o
  -6   6  18      132.42      147.06     65.18 o
  -5   6  18      155.10      121.80     56.22 o
  -4   6  18      912.04     1038.79    119.36 o
  -3   6  18      513.31      465.22     57.85 o
  -2   6  18      654.58      622.87     82.70 o
  -1   6  18      561.37      419.59     68.03 o
   0   6  18      133.55       36.66     48.88 o
   1   6  18      510.61      493.32     73.73 o
   2   6  18      672.63      705.16     81.47 o
   3   6  18      464.39      569.91     73.33 o
   4   6  18      982.54      942.65     94.10 o
   5   6  18      164.18       81.07     52.96 o
   6   6  18      104.53       85.55     56.62 o
   7   6  18     1229.24     1157.34    130.36 o
   8   6  18      193.93      179.65     85.55 o
   9   6  18       88.43      126.28     85.95 o
  10   6  18      513.61      681.53    123.43 o
  11   6  18      312.60      366.63    114.88 o
 -10   7  18       50.40       68.85     72.92 o
  -9   7  18      697.52      626.13     92.47 o
  -8   7  18      685.96      635.50     96.55 o
  -7   7  18       35.65       68.85     81.47 o
  -6   7  18      232.82      252.57     64.77 o
  -5   7  18     1019.64     1101.53    105.92 o
  -4   7  18      311.84      301.45     68.85 o
  -3   7  18      865.55     1006.20    105.10 o
  -2   7  18      373.46      435.48     63.96 o
  -1   7  18      446.23      468.07     74.55 o
   0   7  18     2095.02     2328.11    141.76 o
   1   7  18      536.76      451.77     81.47 o
   2   7  18      394.76      361.74     72.92 o
   3   7  18      811.56      986.24     96.14 o
   4   7  18      404.04      386.59     85.14 o
   5   7  18     1019.20     1063.64    158.06 o
   6   7  18      245.61      240.35     77.40 o
   7   7  18       48.68      117.73     77.40 o
   8   7  18      697.55      554.84    114.06 o
   9   7  18      812.01      873.40    147.06 o
  10   7  18       45.74       85.55     89.62 o
 -10   8  18      183.41      204.50    200.83 o
  -9   8  18      207.12      252.57    121.80 o
  -8   8  18      574.24      459.92    117.73 o
  -7   8  18      868.72      785.00    121.80 o
  -6   8  18      751.96      810.26    101.84 o
  -5   8  18       93.13      105.51     69.66 o
  -4   8  18      196.73       56.62     65.18 o
  -3   8  18       73.47       -4.07     49.70 o
  -2   8  18      606.77      732.45     83.10 o
  -1   8  18      892.42     1002.13    109.17 o
   0   8  18     1805.26     1850.68    137.28 o
   1   8  18      814.68      701.49     84.73 o
   2   8  18      644.69      496.18     73.73 o
   3   8  18       63.10      117.73     52.55 o
   4   8  18      123.65      171.09     85.14 o
   5   8  18      103.59      -28.92     82.29 o
   6   8  18      645.84      632.24    105.92 o
   7   8  18      866.43      892.14    114.47 o
   8   8  18      600.15      484.77     92.88 o
   9   8  18      216.99      117.73     94.10 o
  10   8  18      238.91      316.93    154.39 o
  -9   9  18      486.90      406.96    208.57 o
  -8   9  18      240.63      260.72    125.88 o
  -7   9  18        3.04       68.85    109.99 o
  -6   9  18       91.14      101.84     73.33 o
  -5   9  18      105.04      292.49     89.62 o
  -4   9  18      312.49      301.45     77.40 o
  -3   9  18      290.45      354.41     76.99 o
  -2   9  18      224.83      166.21     69.25 o
  -1   9  18      926.11      846.92    115.29 o
   0   9  18      622.92      899.88    114.88 o
   1   9  18      822.17     1101.53    118.54 o
   2   9  18      250.69      236.68     82.29 o
   3   9  18      227.32      305.93     84.73 o
   4   9  18      382.90      281.90     98.58 o
   5   9  18      217.13      208.17     57.03 o
   6   9  18      107.11       73.33     73.33 o
   7   9  18        4.43      -12.22    118.95 o
   8   9  18      233.58      174.35     97.77 o
   9   9  18      487.53      501.88    142.99 o
  -8  10  18       72.58        8.15    147.47 o
  -7  10  18      135.71       28.92    159.28 o
  -6  10  18      928.97     1170.37    165.80 o
  -5  10  18       30.35     -121.80    121.80 o
  -4  10  18       68.41      105.51     77.40 o
  -3  10  18      731.50      542.62     89.21 o
  -2  10  18      137.32       68.85     61.51 o
  -1  10  18       47.11       -8.15     53.37 o
   0  10  18     1240.20     1351.65    112.43 o
   1  10  18       32.52        8.15     69.66 o
   2  10  18      187.04      154.80     93.69 o
   3  10  18      701.58      684.79    113.66 o
   4  10  18       81.29      -32.18     68.85 o
   5  10  18       32.43      138.10     73.33 o
   6  10  18     1017.73      746.30    122.21 o
   7  10  18       95.99       73.33     85.14 o
   8  10  18       64.94      219.16    123.03 o
  -5  11  18      239.70      186.57    130.77 o
  -4  11  18      489.49      440.77    182.09 o
  -3  11  18      471.84      414.70    127.51 o
  -2  11  18      330.05      260.72     96.95 o
  -1  11  18      964.04      966.28    114.88 o
   0  11  18      200.75       97.77     97.36 o
   1  11  18      851.94      725.52    127.10 o
   2  11  18      307.80      208.17     70.07 o
   3  11  18      386.23      386.59    138.10 o
   4  11  18      421.85      465.22     85.55 o
   5  11  18      244.48      101.84     65.59 o
   6  11  18      201.27      147.06     89.62 o
   7  11  18      332.28      268.86    117.32 o
  -3  12  18      305.33      162.95    154.80 o
  -2  12  18      124.19      -85.14     85.14 o
  -1  12  18       51.41       20.37    138.91 o
   0  12  18        5.98        4.07    111.21 o
   1  12  18       69.33       85.55    146.65 o
   2  12  18      102.93       20.37     73.33 o
   3  12  18      367.11      240.35     89.21 o
   4  12  18      510.18      414.70     85.95 o
   5  12  18      109.79       68.85     77.40 o
  -2  13  18      198.75       73.33    138.51 o
  -1  13  18      361.26      224.87    122.62 o
   0  13  18       54.68      -89.21    158.06 o
   1  13  18      338.59      186.57     97.77 o
   2  13  18      185.32      162.95    118.95 o
   1   0  19       73.15      113.66     52.96 o
   2   0  19      574.20      468.07     74.55 o
   3   0  19      378.11      419.59     88.81 o
   4   0  19       35.93      -20.37     85.55 o
   5   0  19       57.15       60.70     56.62 o
   6   0  19       33.58       32.18     73.33 o
   7   0  19        1.98       97.77     76.99 o
   8   0  19     3220.97     3358.76    244.01 o
   9   0  19      314.78      484.77     84.33 o
  10   0  19      321.82      228.94     94.51 o
  11   0  19        0.34       94.10    110.40 o
  12   0  19       28.34      -97.77    105.92 o
 -12   1  19       81.44      191.87    138.10 o
 -11   1  19      179.95      260.72    138.10 o
 -10   1  19      309.09      204.50     89.62 o
  -9   1  19      253.97      256.64     94.10 o
  -8   1  19       19.15      -36.66     73.33 o
  -7   1  19     1039.28     1232.29    116.51 o
  -6   1  19     1684.24     1689.36    120.58 o
  -5   1  19       98.07      109.58     57.44 o
  -4   1  19      656.49      810.26     79.84 o
  -3   1  19      178.07      117.73     52.55 o
  -2   1  19     4908.00     5211.06    285.57 o
  -1   1  19     4548.95     4611.82    225.28 o
   0   1  19      122.23      138.10     61.51 o
   1   1  19     4493.37     4491.24    248.09 o
   2   1  19     4792.08     5490.93    255.42 o
   3   1  19      165.58      158.06     52.96 o
   4   1  19      641.73      799.26     93.69 o
   5   1  19       60.04       77.40    102.25 o
   6   1  19     1649.92     1726.43    148.69 o
   7   1  19     1010.25     1067.71    108.36 o
   8   1  19       19.20      166.21     93.69 o
   9   1  19      266.20      433.03    129.95 o
  10   1  19      326.52      383.74    170.28 o
  11   1  19      193.62      147.06     97.36 o
  12   1  19       78.53       16.29     93.29 o
 -11   2  19       29.26      -56.62    101.84 o
 -10   2  19       50.91      186.57     97.77 o
  -9   2  19      545.94      545.87    119.36 o
  -8   2  19      530.86      569.91     85.14 o
  -7   2  19      262.99      244.42     70.07 o
  -6   2  19        4.15        8.15     61.51 o
  -5   2  19      984.25      969.95    103.47 o
  -4   2  19      750.47      721.86     89.21 o
  -3   2  19       76.48       56.62     60.70 o
  -2   2  19      779.45      806.59     97.77 o
  -1   2  19      848.54      785.00     85.95 o
   0   2  19      859.36      806.59     87.18 o
   1   2  19      754.48      802.92     94.10 o
   2   2  19      694.56      619.61     72.92 o
   3   2  19       69.50       77.40     60.70 o
   4   2  19      776.24      616.35    110.80 o
   5   2  19     1110.41     1018.42     97.77 o
   6   2  19        3.15       49.29     70.07 o
   7   2  19      269.76      171.09     68.44 o
   8   2  19      503.01      664.83     88.81 o
   9   2  19      529.02      481.92    109.17 o
  10   2  19       58.71       -4.07     86.36 o
  11   2  19       26.87       94.10    101.43 o
 -11   3  19      570.59      554.84    123.43 o
 -10   3  19      484.99      496.18    122.21 o
  -9   3  19       27.41       89.21    101.43 o
  -8   3  19      188.88       68.85     77.40 o
  -7   3  19      134.94      228.94    102.25 o
  -6   3  19      627.29      510.43     86.36 o
  -5   3  19     1480.23     1398.90    133.62 o
  -4   3  19       40.02       20.37     57.44 o
  -3   3  19     2605.40     2699.23    192.28 o
  -2   3  19     4035.45     4423.21    246.05 o
  -1   3  19      735.61      721.86    106.32 o
   0   3  19      346.18      273.34     78.21 o
   1   3  19      929.16      978.09     91.66 o
   2   3  19     3957.54     4147.42    205.72 o
   3   3  19     2777.46     2860.54    177.61 o
   4   3  19       39.95       28.92     61.51 o
   5   3  19     1379.19     1500.75    123.84 o
   6   3  19      614.06      584.98     80.25 o
   7   3  19       78.00       68.85     72.92 o
   8   3  19      172.53      215.50     86.36 o
   9   3  19       21.01       36.66     77.40 o
  10   3  19      530.84      411.85    127.10 o
  11   3  19      519.44      305.93    105.10 o
 -11   4  19       30.17       52.96     89.21 o
 -10   4  19      200.65      191.87    109.58 o
  -9   4  19     1221.67     1127.19    171.50 o
  -8   4  19      271.01       85.55     85.14 o
  -7   4  19       32.83       -8.15     53.37 o
  -6   4  19      567.68      728.78    134.43 o
  -5   4  19       43.99       81.07     65.59 o
  -4   4  19     1082.25     1178.93    114.06 o
  -3   4  19      117.03      134.84     65.18 o
  -2   4  19       12.71      -65.18     65.18 o
  -1   4  19      147.35      191.87     65.59 o
   0   4  19      286.13      236.68     64.77 o
   1   4  19      117.58       94.10     72.92 o
   2   4  19       28.28       36.66     53.37 o
   3   4  19      119.84      117.73     65.18 o
   4   4  19     1028.56      974.02     91.66 o
   5   4  19       22.59      130.36     70.07 o
   6   4  19      572.33      566.65     81.88 o
   7   4  19       26.69      -28.92     85.55 o
   8   4  19      200.97      158.06     90.03 o
   9   4  19     1317.58     1273.03    163.76 o
  10   4  19      180.84      121.80    105.92 o
  11   4  19       44.82       89.21    101.43 o
 -11   5  19      808.29      813.92    142.17 o
 -10   5  19      155.03      126.28     97.36 o
  -9   5  19      356.67      354.41     76.99 o
  -8   5  19      118.07       85.55     69.66 o
  -7   5  19      314.52      316.93     81.88 o
  -6   5  19     1200.10     1370.39    118.14 o
  -5   5  19     1124.83     1192.37    114.47 o
  -4   5  19       60.97       85.55     61.51 o
  -3   5  19     2444.04     2984.79    160.50 o
  -2   5  19     2232.77     2409.18    156.84 o
  -1   5  19      840.96      735.71    100.21 o
   0   5  19       26.54        4.07     53.77 o
   1   5  19      673.76      443.62     77.81 o
   2   5  19     2281.64     2421.40    157.24 o
   3   5  19     2264.31     2260.90    157.65 o
   4   5  19       61.18        8.15     73.73 o
   5   5  19     1120.80     1178.93    114.06 o
   6   5  19     1127.52     1323.54    129.95 o
   7   5  19      198.32      179.65     82.29 o
   8   5  19      108.03       73.33     77.40 o
   9   5  19      328.17      316.93     88.81 o
  10   5  19      163.87      113.66    101.84 o
  11   5  19      835.63      869.33    165.80 o
 -10   6  19       24.72       49.29     98.58 o
  -9   6  19       89.11      134.84     85.95 o
  -8   6  19      278.72      195.54     92.88 o
  -7   6  19      119.68      158.06     81.88 o
  -6   6  19      361.88      330.78     85.95 o
  -5   6  19      704.41      756.89     80.66 o
  -4   6  19      984.27      966.28    107.14 o
  -3   6  19      495.89      481.92     86.77 o
  -2   6  19      339.69      264.79     64.36 o
  -1   6  19      435.86      228.94     65.59 o
   0   6  19        0.28       36.66     73.33 o
   1   6  19      447.90      305.93     82.70 o
   2   6  19      368.13      316.93     68.03 o
   3   6  19      492.58      433.03     76.99 o
   4   6  19      948.92     1006.20    113.25 o
   5   6  19      611.03      569.91     85.14 o
   6   6  19      309.34      248.50     90.44 o
   7   6  19      130.21      228.94     73.33 o
   8   6  19      285.98      264.79    126.69 o
   9   6  19      126.89       94.10     85.55 o
  10   6  19       19.39       68.85    137.69 o
 -10   7  19       39.76      -44.81     73.73 o
  -9   7  19      573.52      582.13    126.28 o
  -8   7  19       80.41      -40.74     69.25 o
  -7   7  19      667.58      548.73    101.84 o
  -6   7  19     1081.26      974.02    135.65 o
  -5   7  19       79.36       28.92     73.73 o
  -4   7  19       76.51      117.73     69.25 o
  -3   7  19      526.13      476.62    105.92 o
  -2   7  19     1155.09     1148.78    112.43 o
  -1   7  19     1503.88     1535.78    120.17 o
   0   7  19      333.30      264.79     81.07 o
   1   7  19     1604.80     1715.84    142.58 o
   2   7  19     1072.07     1131.26    111.62 o
   3   7  19      367.97      215.50     93.69 o
   4   7  19       85.69       68.85     85.95 o
   5   7  19      115.59      208.17    106.73 o
   6   7  19     1117.48     1135.74    137.69 o
   7   7  19      656.84      594.35    127.51 o
   8   7  19       91.56       85.55     85.14 o
   9   7  19      519.32      504.73    117.73 o
  10   7  19       27.70       36.66    122.21 o
  -9   8  19      259.45      -97.77    159.28 o
  -8   8  19      647.07      542.62    121.80 o
  -7   8  19      295.73      321.82     84.73 o
  -6   8  19       69.94       28.92     89.62 o
  -5   8  19      201.66      349.52     90.84 o
  -4   8  19      362.98      333.23     97.77 o
  -3   8  19       69.40       56.62     81.88 o
  -2   8  19      153.06      224.87     85.95 o
  -1   8  19      156.96      109.58     61.51 o
   0   8  19      455.61      393.93     78.62 o
   1   8  19      143.35      182.91     89.62 o
   2   8  19      151.87      138.10     81.07 o
   3   8  19       75.41       94.10     65.59 o
   4   8  19      298.50      215.50     80.66 o
   5   8  19      263.05       56.62     85.55 o
   6   8  19       58.82       44.81     69.25 o
   7   8  19      294.85      419.59    109.99 o
   8   8  19      758.38      742.63    149.50 o
   9   8  19      277.32      347.49    121.40 o
  -8   9  19       18.22      -49.29    106.73 o
  -7   9  19      773.52      578.87    184.13 o
  -6   9  19      365.47      391.48    101.03 o
  -5   9  19       82.76       20.37     98.18 o
  -4   9  19      241.86      228.94     81.07 o
  -3   9  19      167.77      219.16     77.40 o
  -2   9  19      563.53      354.41     88.81 o
  -1   9  19     1238.47     1451.86    150.73 o
   0   9  19      580.09      501.88     85.95 o
   1   9  19     1259.16     1245.73    112.84 o
   2   9  19      399.01      359.30     70.07 o
   3   9  19       76.48      182.91     77.81 o
   4   9  19      224.98      240.35    106.73 o
   5   9  19       76.21       44.81     77.81 o
   6   9  19      457.20      406.96     97.77 o
   7   9  19      728.82      877.07    147.47 o
   8   9  19        7.40        0.00     40.74 o
  -7  10  19       65.19      142.58    146.25 o
  -6  10  19       74.79      147.06    142.58 o
  -5  10  19      712.32     1114.15    255.83 o
  -4  10  19       64.68       77.40     69.66 o
  -3  10  19       20.65      -20.37    102.25 o
  -2  10  19      298.01      211.83     85.55 o
  -1  10  19      219.61      109.58     85.55 o
   0  10  19      187.87      150.32     93.69 o
   1  10  19      179.03      109.58     73.33 o
   2  10  19      261.55      252.57     76.99 o
   3  10  19       20.18      -85.95     85.95 o
   4  10  19       48.02       81.07     97.77 o
   5  10  19      682.31      691.31     90.44 o
   6  10  19       76.04      -76.99     76.99 o
   7  10  19       59.29       28.92    101.84 o
  -5  11  19      988.19      892.14    160.10 o
  -4  11  19      131.50      465.22    247.68 o
  -3  11  19     1027.81      942.65    172.32 o
  -2  11  19      370.69      626.13    166.21 o
  -1  11  19       96.96       40.74     97.77 o
   0  11  19       61.19      224.87    111.21 o
   1  11  19      172.30      208.17     90.03 o
   2  11  19      427.30      386.59     92.88 o
   3  11  19     1100.99     1030.64    172.32 o
   4  11  19      156.16      236.68     76.59 o
   5  11  19      908.93      746.30    111.62 o
  -2  12  19      114.36      138.10    149.91 o
  -1  12  19      220.31       49.29     94.10 o
   0  12  19      346.85      510.43    138.51 o
   1  12  19      213.45      292.49    137.69 o
   2  12  19      118.54      -52.96    126.28 o
   3  12  19      170.29       60.70    153.99 o
   0   0  20     5860.73     5788.31    466.03 o
   1   0  20     2371.61     2402.66    181.28 o
   2   0  20      790.53     1030.64    131.17 o
   3   0  20      662.63      533.65     82.70 o
   4   0  20      247.71      158.06     61.11 o
   5   0  20      471.09      391.48     68.03 o
   6   0  20       49.84       44.81     65.18 o
   7   0  20        1.53       49.29     77.81 o
   8   0  20      683.55      451.77     97.77 o
   9   0  20      591.69      785.00    128.73 o
  10   0  20      294.67      204.50    118.54 o
  11   0  20      315.22      427.74    113.66 o
 -11   1  20      374.41      330.78    106.73 o
 -10   1  20      279.11      393.93    134.43 o
  -9   1  20      276.27      228.94     98.58 o
  -8   1  20       26.48       89.21    109.58 o
  -7   1  20     1174.31     1165.89    117.73 o
  -6   1  20      251.81      154.80     93.69 o
  -5   1  20      284.94      256.64     73.73 o
  -4   1  20       16.82      -28.92     65.59 o
  -3   1  20      143.63       36.66     57.44 o
  -2   1  20      251.84      228.94     61.92 o
  -1   1  20        5.09       28.92     73.73 o
   0   1  20     2188.26     2732.63    166.61 o
   1   1  20       11.16      -40.74    101.84 o
   2   1  20      262.37      288.42     93.29 o
   3   1  20      125.78      195.54     73.33 o
   4   1  20       27.90      -12.22     73.33 o
   5   1  20      282.05      349.52    102.66 o
   6   1  20      289.01      305.93     84.73 o
   7   1  20     1186.53     1273.03    136.47 o
   8   1  20       28.42       85.55     85.14 o
   9   1  20      260.02      268.86     85.95 o
[truncated: 30,237 more chars]
